# Supplementary material for: One mother for two species via obligate cross-species cloning in ants
Source: Nature. 2025 Sep 3;646(8084):372–7. doi: 10.1038/s41586-025-09425-w (PMC12507663; doi:10.1038/s41586-025-09425-w)
Supplement: Supplementary file 4 — This file contains detailed information for each sequenced individual. A detailed description of the columns is included in sheet 2 of the same file. [file 41586_2025_9425_MOESM4_ESM.xlsx]

## Sheet: tableS1
seq_id	sample_id	species	hybridStatus	caste	nuclear1_clade	nuclear2_clade	mitochondrial_clade	population	country	source	collection_date	lat	lon	mother	colony	sequencing_type	stan_gamma_mean	SNP.heterozygosity	ibericusGenomeProportion	structorGenomeProportion	mean.coverage	ID	SRAaccession	BioProject	BioSampleAccession
I14-MSTRW	I14-MSTRW	Messor ibericus	hybrid	worker	ibericus	structor (clonal lineage)	ibericus	Montpellier	France	Jonathan Romiguier	May-2018	43.604	3.879			RNA-seq	0.00160625480475749	0.79627519193858	0.492762	0.507238	50.1059487554303	I14-MSTRW	SRR30210726	PRJNA1145159	SAMN43058064
I25-MSTRWC1	I25-MSTRWC1	Messor ibericus	hybrid	worker	ibericus	structor (clonal lineage)	ibericus	Collioure	France	Claude Lebas	May-2018	42.518214	3.074898		C1	RNA-seq	0.00185658284829108	0.798622859347639	0.492761	0.507239	46.415957327903	I25-MSTRWC1	SRR30210725	PRJNA1145159	SAMN43058065
I26-MSTRWC2	I26-MSTRWC2	Messor ibericus	hybrid	worker	ibericus	structor (clonal lineage)	ibericus	Collioure	France	Claude Lebas	May-2018	42.518214	3.074898		C2	RNA-seq	0.00157512425951586	0.787991588997499	0.492427	0.507573	37.3181349476264	I26-MSTRWC2	SRR30210542	PRJNA1145159	SAMN43058066
I27-MSTRWC3	I27-MSTRWC3	Messor ibericus	hybrid	worker	ibericus	structor (clonal lineage)	ibericus	Collioure	France	Claude Lebas	May-2018	42.518214	3.074898		C3	RNA-seq	0.00178659301582363	0.792621158052262	0.491713	0.508287	49.9004530616069	I27-MSTRWC3	SRR30210647	PRJNA1145159	SAMN43058067
I28-MSTRWF2	I28-MSTRWF2	Messor ibericus	hybrid	worker	ibericus	structor (clonal lineage)	ibericus	Fourques	France	Claude Lebas	May-2018	43.696251	4.611709		F2	RNA-seq	0.00192370545149066	0.800804668141003	0.492561	0.507439	38.2356605252049	I28-MSTRWF2	SRR30210606	PRJNA1145159	SAMN43058068
I29-MSTRWV	I29-MSTRWV	Messor ibericus	hybrid	worker	ibericus	structor (clonal lineage)	ibericus	Villeneuve	France	Claude Lebas	May-2018	42.640323	2.910371		V	RNA-seq	0.00197179234417776	0.802486261537641	0.492245	0.507755	42.0238579674351	I29-MSTRWV	SRR30210782	PRJNA1145159	SAMN43058069
I30-MSTRWT	I30-MSTRWT	Messor ibericus	hybrid	worker	ibericus	structor (clonal lineage)	ibericus	Toulouges	France	Claude Lebas	May-2018	42.669681	2.829346		T	RNA-seq	0.0016533722735952	0.791296545536115	0.491683	0.508317	49.1873495396687	I30-MSTRWT	SRR30210771	PRJNA1145159	SAMN43058070
I33-MSTRWP1	I33-MSTRWP1	Messor ibericus	hybrid	worker	ibericus	structor (clonal lineage)	ibericus	Passa	France	Claude Lebas	May-2018	42.585556	2.798889		P1	RNA-seq	0.00162606431171668	0.794764364919355	0.49149	0.50851	42.6954767363388	I33-MSTRWP1	SRR30210599	PRJNA1145159	SAMN43058071
I34-MSTRWP1	I34-MSTRWP1	Messor ibericus	hybrid	worker	ibericus	structor (clonal lineage)	ibericus	Passa	France	Claude Lebas	May-2018	42.585556	2.798889		P1	RNA-seq	0.00139082542550449	0.785684386772708	0.491635	0.508365	37.7908530634221	I34-MSTRWP1	SRR30210588	PRJNA1145159	SAMN43058072
I35-MSTRWP1	I35-MSTRWP1	Messor ibericus	hybrid	worker	ibericus	structor (clonal lineage)	ibericus	Passa	France	Claude Lebas	May-2018	42.585556	2.798889		P1	RNA-seq	0.00184616159707843	0.801508947102709	0.492127	0.507873	52.2618180010758	I35-MSTRWP1	SRR30210738	PRJNA1145159	SAMN43058073
I36-MSTRWP1	I36-MSTRWP1	Messor ibericus	hybrid	worker	ibericus	structor (clonal lineage)	ibericus	Passa	France	Claude Lebas	May-2018	42.585556	2.798889		P1	RNA-seq	0.00173263651901276	0.799051415602177	0.492267	0.507733	45.1645724254269	I36-MSTRWP1	SRR30210724	PRJNA1145159	SAMN43058074
I37-MSTRQP1	I37-MSTRQP1	Messor ibericus	pure	queen	ibericus		ibericus	Passa	France	Claude Lebas	May-2018	42.585556	2.798889		P1	RNA-seq	0.00000206368092489934	0.0065926050608764	0.999992	0.000008	51.1430856297985	I37-MSTRQP1	SRR30210713	PRJNA1145159	SAMN43058075
I38-MSTRQP1	I38-MSTRQP1	Messor ibericus	pure	queen	ibericus		ibericus	Passa	France	Claude Lebas	May-2018	42.585556	2.798889		P1	RNA-seq	0.00000203957867148405	0.00699241786015164	0.999992	0.000008	49.5488803385075	I38-MSTRQP1	SRR30210703	PRJNA1145159	SAMN43058076
I39-MSTRQP1	I39-MSTRQP1	Messor ibericus	pure	queen	ibericus		ibericus	Passa	France	Claude Lebas	May-2018	42.585556	2.798889		P1	RNA-seq	0.00000286920258943627	0.00735432773901565	0.999993	0.000007	64.761171533026	I39-MSTRQP1	SRR30210691	PRJNA1145159	SAMN43058077
I40-MSTRQP1	I40-MSTRQP1	Messor ibericus	pure	queen	ibericus		ibericus	Passa	France	Claude Lebas	May-2018	42.585556	2.798889		P1	RNA-seq	0.00000184645833104645	0.00822078684674104	0.999992	0.000008	43.6620164967384	I40-MSTRQP1	SRR30210573	PRJNA1145159	SAMN43058079
I41-MSTRWP7	I41-MSTRWP7	Messor ibericus	hybrid	worker	ibericus	structor (clonal lineage)	ibericus	Passa	France	Claude Lebas	May-2018	42.585556	2.798889		P7	RNA-seq	0.00125464753458781	0.782826247565317	0.490643	0.509357	45.9504087253415	I41-MSTRWP7	SRR30210562	PRJNA1145159	SAMN43058080
I42-MSTRWP7	I42-MSTRWP7	Messor ibericus	hybrid	worker	ibericus	structor (clonal lineage)	ibericus	Passa	France	Claude Lebas	May-2018	42.585556	2.798889		P7	RNA-seq	0.00107190492893866	0.774436591545539	0.492209	0.507791	41.4867976468067	I42-MSTRWP7	SRR30210671	PRJNA1145159	SAMN43058081
I43-MSTRWP7	I43-MSTRWP7	Messor ibericus	hybrid	worker	ibericus	structor (clonal lineage)	ibericus	Passa	France	Claude Lebas	May-2018	42.585556	2.798889		P7	RNA-seq	0.00175578911406689	0.797291869872052	0.491757	0.508243	56.547209160637	I43-MSTRWP7	SRR30210660	PRJNA1145159	SAMN43058082
I44-MSTRWP7	I44-MSTRWP7	Messor ibericus	hybrid	worker	ibericus	structor (clonal lineage)	ibericus	Passa	France	Claude Lebas	May-2018	42.585556	2.798889		P7	RNA-seq	0.00109990859699156	0.767501190557181	0.490848	0.509152	26.2506368586697	I44-MSTRWP7	SRR30210553	PRJNA1145159	SAMN43058083
I45-MSTRQP7	I45-MSTRQP7	Messor ibericus	pure	queen	ibericus		ibericus	Passa	France	Claude Lebas	May-2018	42.585556	2.798889		P7	RNA-seq	0.00000203917799593704	0.00652253366695718	0.999992	0.000008	45.7150982585041	I45-MSTRQP7	SRR30210541	PRJNA1145159	SAMN43058084
I46-MSTRQP7	I46-MSTRQP7	Messor ibericus	pure	queen	ibericus		ibericus	Passa	France	Claude Lebas	May-2018	42.585556	2.798889		P7	RNA-seq	0.00000203762591739038	0.00713935364325031	0.999993	0.000007	50.4461069795936	I46-MSTRQP7	SRR30210837	PRJNA1145159	SAMN43058085
I47-MSTRQP7	I47-MSTRQP7	Messor ibericus	pure	queen	ibericus		ibericus	Passa	France	Claude Lebas	May-2018	42.585556	2.798889		P7	RNA-seq	0.00000139966630494659	0.00716634347862743	0.999992	0.000008	47.9493644830601	I47-MSTRQP7	SRR30210826	PRJNA1145159	SAMN43058086
I48-MSTRQP7	I48-MSTRQP7	Messor ibericus	pure	queen	ibericus		ibericus	Passa	France	Claude Lebas	May-2018	42.585556	2.798889		P7	RNA-seq	0.00000234789881566834	0.00688066953127194	0.999992	0.000008	49.0065801732923	I48-MSTRQP7	SRR30210765	PRJNA1145159	SAMN43058087
I49-MSTRWN1	I49-MSTRWN1	Messor ibericus	hybrid	worker	ibericus	structor (clonal lineage)	ibericus	Nyls	France	Claude Lebas	May-2018	42.624167	2.844167		N1	RNA-seq	0.0014904195784715	0.783572816771275	0.490392	0.509608	40.0268973964139	I49-MSTRWN1	SRR30210754	PRJNA1145159	SAMN43058088
I4-MTARW	I4-MTARW	Messor muticus	pure	worker	muticus		muticus		China	Jonathan Romiguier	May-2018	NA	NA			RNA-seq	0.00000226013818490934	0.0265242665945654	NA	NA	41.5204508235656	I4-MTARW	SRR30210680	PRJNA1145159	SAMN43058078
I50-MSTRWN1	I50-MSTRWN1	Messor ibericus	hybrid	worker	ibericus	structor (clonal lineage)	ibericus	Nyls	France	Claude Lebas	May-2018	42.624167	2.844167		N1	RNA-seq	0.00141284211225775	0.78998918781403	0.490023	0.509977	41.882476014766	I50-MSTRWN1	SRR30210523	PRJNA1145159	SAMN43058090
I51-MSTRWN1	I51-MSTRWN1	Messor ibericus	hybrid	worker	ibericus	structor (clonal lineage)	ibericus	Nyls	France	Claude Lebas	May-2018	42.624167	2.844167		N1	RNA-seq	0.00166421705624551	0.791229248046875	0.491972	0.508028	40.473616333026	I51-MSTRWN1	SRR30210512	PRJNA1145159	SAMN43058091
I52-MSTRWN1	I52-MSTRWN1	Messor ibericus	hybrid	worker	ibericus	structor (clonal lineage)	ibericus	Nyls	France	Claude Lebas	May-2018	42.624167	2.844167		N1	RNA-seq	0.00170892797903531	0.791094608985983	0.492574	0.507426	40.220051060724	I52-MSTRWN1	SRR30210808	PRJNA1145159	SAMN43058092
I53-MSTRQN1	I53-MSTRQN1	Messor ibericus	pure	queen	ibericus		ibericus	Nyls	France	Claude Lebas	May-2018	42.624167	2.844167		N1	RNA-seq	0.00000207509239576064	0.00701892301645236	0.999992	0.000008	50.4578226862876	I53-MSTRQN1	SRR30210797	PRJNA1145159	SAMN43058093
I54-MSTRQN1	I54-MSTRQN1	Messor ibericus	pure	queen	ibericus		ibericus	Nyls	France	Claude Lebas	May-2018	42.624167	2.844167		N1	RNA-seq	0.00000286711255436299	0.00763598028321509	0.999992	0.000008	43.8460411059939	I54-MSTRQN1	SRR30210646	PRJNA1145159	SAMN43058094
I55-MSTRQN1	I55-MSTRQN1	Messor ibericus	pure	queen	ibericus		ibericus	Nyls	France	Claude Lebas	May-2018	42.624167	2.844167		N1	RNA-seq	0.00000377516228058767	0.00776434329065908	0.999992	0.000008	39.6501760859119	I55-MSTRQN1	SRR30210635	PRJNA1145159	SAMN43058095
I56-MSTRQN1	I56-MSTRQN1	Messor ibericus	pure	queen	ibericus		ibericus	Nyls	France	Claude Lebas	May-2018	42.624167	2.844167		N1	RNA-seq	0.00000190603416580856	0.00819177373458653	0.999992	0.000008	45.3278336206455	I56-MSTRQN1	SRR30210504	PRJNA1145159	SAMN43058096
I57-MSTRWP5	I57-MSTRWP5	Messor ibericus	hybrid	worker	ibericus	structor (clonal lineage)	ibericus	Passa	France	Claude Lebas	May-2018	42.585556	2.798889		P5	RNA-seq	0.00129553171557676	0.778967737630534	0.492358	0.507642	34.3635365811014	I57-MSTRWP5	SRR30210493	PRJNA1145159	SAMN43058097
I58-MSTRWP6	I58-MSTRWP6	Messor ibericus	hybrid	worker	ibericus	structor (clonal lineage)	ibericus	Passa	France	Claude Lebas	May-2018	42.585556	2.798889		P6	RNA-seq	0.00135536936340702	0.789675136699904	0.491546	0.508454	41.8034597813559	I58-MSTRWP6	SRR30210482	PRJNA1145159	SAMN43058098
I59-MSTRWP8	I59-MSTRWP8	Messor ibericus	hybrid	worker	ibericus	structor (clonal lineage)	ibericus	Passa	France	Claude Lebas	May-2018	42.585556	2.798889		P8	RNA-seq	0.00143494445725762	0.779134437128428	0.490012	0.509988	48.8216969644655	I59-MSTRWP8	SRR30210728	PRJNA1145159	SAMN43058099
I5-MTARW	I5-MTARW	Messor muticus	pure	worker	muticus		muticus		China	Jonathan Romiguier	May-2018	NA	NA			RNA-seq	0.00000205888252451903	0.0268818954014385	NA	NA	30.4053172631831	I5-MTARW	SRR30210743	PRJNA1145159	SAMN43058089
I60-MSTRWN2	I60-MSTRWN2	Messor ibericus	hybrid	worker	ibericus	structor (clonal lineage)	ibericus	Nyls	France	Claude Lebas	May-2018	42.624167	2.844167		N2	RNA-seq	0.00150236186638084	0.787208302823852	0.491349	0.508651	38.6245571170765	I60-MSTRWN2	SRR30210617	PRJNA1145159	SAMN43058101
I61-MSTRWN3	I61-MSTRWN3	Messor ibericus	hybrid	worker	ibericus	structor (clonal lineage)	ibericus	Nyls	France	Claude Lebas	May-2018	42.624167	2.844167		N3	RNA-seq	0.00126751343831758	0.781189497639347	0.490212	0.509788	38.458901901776	I61-MSTRWN3	SRR30210608	PRJNA1145159	SAMN43058102
I62-MSTRWN4	I62-MSTRWN4	Messor ibericus	hybrid	worker	ibericus	structor (clonal lineage)	ibericus	Nyls	France	Claude Lebas	May-2018	42.624167	2.844167		N4	RNA-seq	0.00102551385305499	0.769647696476965	0.489227	0.510773	32.4831704429081	I62-MSTRWN4	SRR30210607	PRJNA1145159	SAMN43058103
I63-MSTRWN5	I63-MSTRWN5	Messor ibericus	hybrid	worker	ibericus	structor (clonal lineage)	ibericus	Nyls	France	Claude Lebas	May-2018	42.624167	2.844167		N5	RNA-seq	0.00143175618508013	0.783482873796581	0.491363	0.508637	42.8337166779884	I63-MSTRWN5	SRR30210793	PRJNA1145159	SAMN43058104
I64-MSTRWPO	I64-MSTRWPO	Messor ibericus	hybrid	worker	ibericus	structor (clonal lineage)	ibericus	Passa	France	Claude Lebas	May-2018	42.585556	2.798889		Po	RNA-seq	0.00157809441826242	0.794611962432032	0.492412	0.507588	45.2147929148514	I64-MSTRWPO	SRR30210791	PRJNA1145159	SAMN43058105
I6-MORIW	I6-MORIW	Messor muticus	pure	worker	muticus		muticus		Israel	Jonathan Romiguier	May-2018	NA	NA			RNA-seq	0.00000230928671498994	0.0278922738401463	NA	NA	34.1707767675717	I6-MORIW	SRR30210628	PRJNA1145159	SAMN43058100
I7-MORIW	I7-MORIW	Messor muticus	pure	worker	muticus		muticus		Israel	Jonathan Romiguier	May-2018	NA	NA			RNA-seq	0.00000222828840412427	0.0274184435126535	NA	NA	39.6475560755413	I7-MORIW	SRR30210790	PRJNA1145159	SAMN43058106
LCR1W	LCR1W	Messor mcarthuri	pure	worker	mcarthuri		mcarthuri	Crete	Greece	Claude Lebas	May-2018	35.2197	24.8507			WGS	0.00000197381995785687	0.0155497357714072	NA	NA	21.0307980037568	LCR1W	SRR30210789	PRJNA1145159	SAMN43058107
LGR15Q	LGR15Q	Messor mcarthuri	pure	queen	mcarthuri		mcarthuri	Rhodes	Greece	Claude Lebas	May-2018	36.435	28.222			WGS	0.0000011455225880726	0.0114517142657636	NA	NA	29.8022178329918	LGR15Q	SRR30210788	PRJNA1145159	SAMN43058108
LGR15W	LGR15W	Messor mcarthuri	pure	worker	mcarthuri		mcarthuri	Rhodes	Greece	Claude Lebas	May-2018	36.435	28.222			WGS	0.000001544223667485	0.0148065372258695	NA	NA	27.131117807377	LGR15W	SRR30210787	PRJNA1145159	SAMN43058109
M883AQ	M883AQ	Messor structor	pure	queen	structor (wild-type lineage)		structor	Grossmugel	Austria	Florian Steiner and Birgit Schlick-Steiner	05-Apr-2004	48.49	16.22			WGS	0.00000211118497552089	0.0836144522252984	0.000013	0.999987	26.2176519603825	M883AQ	SRR30210786	PRJNA1145159	SAMN43058110
M8914AQ	M8914AQ	Messor structor	pure	queen	structor (wild-type lineage)		structor	Leiser Berge	Austria	Florian Steiner and Birgit Schlick-Steiner	05-Apr-2004	48.57	16.39			WGS	0.00000239283699729479	0.0974516942033044	0.000013	0.999987	25.3631607855191	M8914AQ	SRR30210785	PRJNA1145159	SAMN43058111
M893AQ	M893AQ	Messor structor	pure	queen	structor (wild-type lineage)		structor	Leiser Berge	Austria	Florian Steiner and Birgit Schlick-Steiner	05-Apr-2004	48.57	16.39			WGS	0.00000259611238026411	0.0873531122745782	0.000014	0.999986	31.975277255806	M893AQ	SRR30210784	PRJNA1145159	SAMN43058112
M897AQ	M897AQ	Messor structor	pure	queen	structor (wild-type lineage)		structor	Leiser Berge	Austria	Florian Steiner and Birgit Schlick-Steiner	05-Apr-2004	48.57	16.39			WGS	0.00000277894518127823	0.091291808159278	0.000013	0.999987	26.6579802322404	M897AQ	SRR30210783	PRJNA1145159	SAMN43058113
NYLS2Q1	NYLS2Q1	Messor ibericus	pure	queen	ibericus		ibericus	Nyls	France	Claude Lebas	May-2018	42.624167	2.844167			RNA-seq	0.00000206860868976374	0.00788602811744549	0.999994	0.000006	453.28839553347	NYLS2Q1	SRR30210781	PRJNA1145159	SAMN43058114
NYLS3Q1	NYLS3Q1	Messor ibericus	pure	queen	ibericus		ibericus	Nyls	France	Claude Lebas	May-2018	42.624167	2.844167			RNA-seq	0.00000187149428768483	0.00684883311833001	0.999994	0.000006	377.53141973446	NYLS3Q1	SRR30210780	PRJNA1145159	SAMN43058115
NYLS4Q1	NYLS4Q1	Messor ibericus	pure	queen	ibericus		ibericus	Nyls	France	Claude Lebas	May-2018	42.624167	2.844167			RNA-seq	0.0000020413637709375	0.00712394253977925	0.999994	0.000006	400.123612881148	NYLS4Q1	SRR30210779	PRJNA1145159	SAMN43058116
NYLS5Q1	NYLS5Q1	Messor ibericus	pure	queen	ibericus		ibericus	Nyls	France	Claude Lebas	May-2018	42.624167	2.844167			RNA-seq	0.00000202932149597703	0.0071525725810234	0.999994	0.000006	374.774589542862	NYLS5Q1	SRR30210778	PRJNA1145159	SAMN43058117
PASS5Q1	PASS5Q1	Messor ibericus	pure	queen	ibericus		ibericus	Passa	France	Claude Lebas	May-2018	42.585556	2.798889			RNA-seq	0.00000193923317126927	0.00736656891495601	0.999994	0.000006	439.897381583641	PASS5Q1	SRR30210777	PRJNA1145159	SAMN43058118
PASS6M1	PASS6M1	Messor ibericus	pure	male	ibericus		ibericus	Passa	France	Claude Lebas	May-2018	42.585556	2.798889			RNA-seq	0.00000163015009251369	0.00599664188054689	0.999994	0.000006	311.558740217025	PASS6M1	SRR30210776	PRJNA1145159	SAMN43058119
PASS6Q1	PASS6Q1	Messor ibericus	pure	queen	ibericus		ibericus	Passa	France	Claude Lebas	May-2018	42.585556	2.798889			RNA-seq	0.00000204920056292919	0.00697875927964216	0.999994	0.000006	435.382799203911	PASS6Q1	SRR30210775	PRJNA1145159	SAMN43058120
PASS8Q1	PASS8Q1	Messor ibericus	pure	queen	ibericus		ibericus	Passa	France	Claude Lebas	May-2018	42.585556	2.798889			RNA-seq	0.00000207022274915255	0.00791383750878014	0.999994	0.000006	418.227680732343	PASS8Q1	SRR30210774	PRJNA1145159	SAMN43058121
POLL1Q1	POLL1Q1	Messor ibericus	pure	queen	ibericus		ibericus	Pollestres	France	Claude Lebas	May-2018	42.585556	2.798889			RNA-seq	0.00000208366723938409	0.00701159972706525	0.999994	0.000006	379.703083005021	POLL1Q1	SRR30210773	PRJNA1145159	SAMN43058122
RBUDAW	RBUDAW	Messor structor	pure	worker	structor (wild-type lineage)		structor	Budapest	Hungary	Jonathan Romiguier	Oct-2019	47.4778	19.0801			WGS	0.00000344389635352228	0.107741290757396	0.000013	0.999987	36.4431958674863	RBUDAW	SRR30210772	PRJNA1145159	SAMN43058123
RDNIPQ	RDNIPQ	Messor ponticus	pure	queen	ponticus		ponticus	Dnipro	Ukraine	Jonathan Romiguier	Oct-2019	48.4658	35.0044			WGS	0.00000255684543791144	0.0421527164567551	NA	NA	34.5547610143443	RDNIPQ	SRR30210770	PRJNA1145159	SAMN43058124
RDNIPW	RDNIPW	Messor ponticus	pure	worker	ponticus		ponticus	Dnipro	Ukraine	Jonathan Romiguier	Oct-2019	48.4658	35.0044			WGS	0.00000239677012166621	0.0458918115066456	NA	NA	30.8325850409836	RDNIPW	SRR30210769	PRJNA1145159	SAMN43058125
RFOU2M	RFOU2M	Messor structor	pure	male	structor (clonal lineage)		ibericus	Lyon	France	Jonathan Romiguier	25-Sep-2019	45.67389	4.98409			WGS	0.00000106371786069479	0.0308157099697885	0.000006	0.999994	42.8003923394809	RFOU2M	SRR30210768	PRJNA1145159	SAMN43058126
RINSAM	RINSAM	Messor ibericus	pure	male	ibericus		ibericus	Lyon	France	Jonathan Romiguier	25-Sep-2019	45.78313	4.87693			WGS	0.00000124249905120253	0.0126552885173575	0.999994	0.000006	38.813478193306	RINSAM	SRR30210767	PRJNA1145159	SAMN43058127
RINSAQ	RINSAQ	Messor ibericus	pure	queen	ibericus		ibericus	Lyon	France	Jonathan Romiguier	25-Sep-2019	45.78313	4.87693			WGS	0.00000124993298922422	0.0127435933212409	0.999994	0.000006	27.1906311202186	RINSAQ	SRR30210605	PRJNA1145159	SAMN43058128
RINSAW	RINSAW	Messor ibericus	hybrid	worker	ibericus	structor (wild-type lineage)	ibericus	Lyon	France	Jonathan Romiguier	25-Sep-2019	45.78313	4.87693			WGS	0.00224716494900037	0.830356727594065	0.498836	0.501164	36.8597898343579	RINSAW	SRR30210604	PRJNA1145159	SAMN43058129
RMUR1W	RMUR1W	Messor ibericus	hybrid	worker	ibericus	structor (clonal lineage)	ibericus	Lyon	France	Jonathan Romiguier	25-Sep-2019	45.66864	5.00731			WGS	0.00231671112168406	0.840585774058577	0.487186	0.512814	37.8381835040984	RMUR1W	SRR30210603	PRJNA1145159	SAMN43058130
SH01-01	BR2	Messor ibericus	hybrid	worker	ibericus	structor (clonal lineage)	ibericus	Lyon	France	Jonathan Romiguier	25-Sep-2019	45.72703	4.8924			WGS	0.00147011648422616	0.757153688467047	0.487311	0.512689	8.49034493852459	SH01-01	SRR30210602	PRJNA1145159	SAMN43058131
SH01-02	BL4	Messor ibericus	hybrid	worker	ibericus	structor (wild-type lineage)	ibericus	Lyon	France	Jonathan Romiguier	25-Sep-2019	45.74529	4.85383			WGS	0.0020634647236393	0.816452767698415	0.497011	0.502989	14.3553464702869	SH01-02	SRR30210601	PRJNA1145159	SAMN43058132
SH01-04	BL13	Messor ibericus	hybrid	worker	ibericus	structor (wild-type lineage)	ibericus	Lyon	France	Jonathan Romiguier	25-Sep-2019	45.74395	4.85586			WGS	0.0014322542475792	0.746245743314911	0.493506	0.506494	8.66275318647541	SH01-04	SRR30210600	PRJNA1145159	SAMN43058133
SH01-05	CI1	Messor ibericus	hybrid	worker	ibericus	structor (wild-type lineage)	ibericus	Lyon	France	Jonathan Romiguier	25-Sep-2019	45.74135	4.85676			WGS	0.00103920302986311	0.730152659591421	0.495041	0.504959	6.37656668869536	SH01-05	SRR30210598	PRJNA1145159	SAMN43058134
SH01-06	CI9	Messor ibericus	hybrid	worker	ibericus	structor (wild-type lineage)	ibericus	Lyon	France	Jonathan Romiguier	25-Sep-2019	45.73674	4.85535			WGS	0.00206207566690015	0.815024409200204	0.496928	0.503072	15.6546237090164	SH01-06	SRR30210597	PRJNA1145159	SAMN43058135
SH01-07	CI12	Messor ibericus	hybrid	worker	ibericus	structor (wild-type lineage)	ibericus	Lyon	France	Jonathan Romiguier	25-Sep-2019	45.73802	4.85767			WGS	0.00180746810828782	0.785925335936898	0.498321	0.501679	11.2608722489754	SH01-07	SRR30210596	PRJNA1145159	SAMN43058136
SH01-09	YJ158	Messor ibericus	hybrid	worker	ibericus	structor (clonal lineage)	ibericus	Montpellier	France	Yannick Juvé	Jul-2019	43.62829	3.8681			WGS	0.00113940934256064	0.724150421496312	0.486032	0.513968	6.11745969262295	SH01-09	SRR30210595	PRJNA1145159	SAMN43058137
SH01-10	YJ85	Messor ibericus	hybrid	worker	ibericus	structor (clonal lineage)	ibericus	Montpellier	France	Yannick Juvé	Jul-2019	43.63353	3.8635			WGS	0.00164457036000029	0.776823460159469	0.486384	0.513616	9.47610415300546	SH01-10	SRR30210594	PRJNA1145159	SAMN43058138
SH01-11	YJ157	Messor ibericus	hybrid	worker	ibericus	structor (clonal lineage)	ibericus	Montpellier	France	Yannick Juvé	Jul-2019	43.62896	3.86922			WGS	0.00182898097076086	0.79298926400207	0.485385	0.514615	10.840318442623	SH01-11	SRR30210593	PRJNA1145159	SAMN43058139
SH01-12	YJ71	Messor ibericus	hybrid	worker	ibericus	structor (clonal lineage)	ibericus	Montpellier	France	Yannick Juvé	Jul-2019	43.641253	3.863325			WGS	0.000243217798870473	0.613983789884067	0.476711	0.523289	3.68180910775273	SH01-12	SRR30210592	PRJNA1145159	SAMN43058140
SH01-13	YJ149	Messor ibericus	hybrid	worker	ibericus	structor (clonal lineage)	ibericus	Montpellier	France	Yannick Juvé	Jul-2019	43.63399	3.86955			WGS	0.00184686309716622	0.785781078842609	0.486372	0.513628	8.96332202185792	SH01-13	SRR30210591	PRJNA1145159	SAMN43058141
SH01-16	B2	Messor ibericus	hybrid	worker	ibericus	structor (clonal lineage)	ibericus	Karlovo	Bulgaria	Ivan Yanov	2015	42.6383107	24.7946264			WGS	0.00148930761839289	0.751226666666667	0.481027	0.518973	10.4304301929645	SH01-16	SRR30210590	PRJNA1145159	SAMN43058142
SH01-17	B3	Messor ponticus	pure	worker	ponticus		ponticus	Elenovo	Bulgaria	Ivan Yanov	2015	42.0019501	23.1267316			WGS	0.0000037014677094232	0.0654240152075193	NA	NA	13.4715898360656	SH01-17	SRR30210589	PRJNA1145159	SAMN43058143
SH01-18	B4	Messor ibericus	hybrid	worker	ibericus	structor (clonal lineage)	ibericus	Plovdiv	Bulgaria	Ivan Yanov	2015	42.1442269	24.6708343			WGS	0.00180620126628431	0.792347377472055	0.480912	0.519088	12.6281126673497	SH01-18	SRR30210587	PRJNA1145159	SAMN43058144
SH01-19	B5	Messor ibericus	hybrid	worker	ibericus	structor (clonal lineage)	ibericus	Velingrad	Bulgaria	Ivan Yanov	2015	42.0224377	23.9580536			WGS	0.00158612791633897	0.734453055383037	0.478795	0.521205	10.1592051553962	SH01-19	SRR30210586	PRJNA1145159	SAMN43058145
SH01-20	B6	Messor ponticus	pure	worker	ponticus		ponticus	Dimitrovgrad	Bulgaria	Ivan Yanov	2015	42.0521753	25.5927414			WGS	0.00000294932765680267	0.0588943584658427	NA	NA	5.52051933094262	SH01-20	SRR30210585	PRJNA1145159	SAMN43058146
SH01-24	B10	Messor ponticus	pure	worker	ponticus		ponticus	Byaga	Bulgaria	Ivan Yanov	2015	42.0668665	24.3719771			WGS	0.00000452183791758373	0.0561993552322035	NA	NA	8.62982385758197	SH01-24	SRR30210584	PRJNA1145159	SAMN43058147
SH02-07	FO2-4	Messor ibericus	hybrid	worker	ibericus	structor (clonal lineage)	ibericus	Lyon	France	Jonathan Romiguier	25-Sep-2019	45.67389	4.98409		FO2	WGS	0.00198755652230861	0.803481653785548	0.487607	0.512393	12.7063596260246	SH02-07	SRR30210583	PRJNA1145159	SAMN43058148
SH02-08	SG1	Messor ibericus	hybrid	worker	ibericus	structor (wild-type lineage)	ibericus	Lyon	France	Jonathan Romiguier	25-Sep-2019	45.72489	4.82802			WGS	0.00209742052411678	0.819754571703561	0.497294	0.502706	17.0367849760929	SH02-08	SRR30210582	PRJNA1145159	SAMN43058149
SH02-09	SG19	Messor ibericus	hybrid	worker	ibericus	structor (wild-type lineage)	ibericus	Lyon	France	Jonathan Romiguier	25-Sep-2019	45.7249	4.82847			WGS	0.00118170673360508	0.700899505569786	0.489171	0.510829	7.60091272353142	SH02-09	SRR30210742	PRJNA1145159	SAMN43058150
SH02-10	SG5	Messor ibericus	hybrid	worker	ibericus	structor (wild-type lineage)	ibericus	Lyon	France	Jonathan Romiguier	25-Sep-2019	45.72549	4.8282			WGS	0.00210293027982524	0.811300041472518	0.4972	0.5028	15.9469468954918	SH02-10	SRR30210741	PRJNA1145159	SAMN43058151
SH02-11	AF1	Messor ibericus	hybrid	worker	ibericus	structor (wild-type lineage)	ibericus	Lyon	France	Jonathan Romiguier	25-Sep-2019	45.729691	4.831367			WGS	0.00188747984448312	0.800799384325116	0.494459	0.505541	14.3752885126366	SH02-11	SRR30210740	PRJNA1145159	SAMN43058152
SH02-12	AF7	Messor ibericus	hybrid	worker	ibericus	structor (wild-type lineage)	ibericus	Lyon	France	Jonathan Romiguier	25-Sep-2019	45.730633	4.831442			WGS	0.00207749156579706	0.810814103657497	0.496613	0.503387	15.8448497438525	SH02-12	SRR30210739	PRJNA1145159	SAMN43058153
SH02-13	AF11	Messor ibericus	hybrid	worker	ibericus	structor (wild-type lineage)	ibericus	Lyon	France	Jonathan Romiguier	25-Sep-2019	45.73113	4.83282			WGS	0.00172748016956278	0.773070829329108	0.496158	0.503842	11.5598254252049	SH02-13	SRR30210737	PRJNA1145159	SAMN43058154
SH02-14	FO1	Messor ibericus	hybrid	worker	ibericus	structor (clonal lineage)	ibericus	Lyon	France	Jonathan Romiguier	25-Sep-2019	45.67381	4.98433			WGS	0.00212150681473656	0.820663720055676	0.486841	0.513159	15.591396147541	SH02-14	SRR30210736	PRJNA1145159	SAMN43058155
SH02-15	FO5	Messor ibericus	hybrid	worker	ibericus	structor (clonal lineage)	ibericus	Lyon	France	Jonathan Romiguier	25-Sep-2019	45.67392	4.98369			WGS	0.0021287418400847	0.818987619954582	0.485536	0.514464	16.0183569672131	SH02-15	SRR30210735	PRJNA1145159	SAMN43058156
SH02-16	FO3	Messor structor	pure	worker	structor (wild-type lineage)		structor	Lyon	France	Jonathan Romiguier	25-Sep-2019	45.67358	4.98505			WGS	0.00000208160274394387	0.0847770985537498	0.000009	0.999991	6.60801435604508	SH02-16	SRR30210734	PRJNA1145159	SAMN43058157
SH02-17	TM3	Messor structor	pure	worker	structor (wild-type lineage)		structor	Lyon	France	Jonathan Romiguier	25-Sep-2019	45.82186	5.12316			WGS	0.00000178813778617448	0.0669291338582677	0.000007	0.999993	14.2907309084699	SH02-17	SRR30210733	PRJNA1145159	SAMN43058158
SH02-18	INSA1	Messor ibericus	hybrid	worker	ibericus	structor (wild-type lineage)	ibericus	Lyon	France	Jonathan Romiguier	25-Sep-2019	45.78293	4.87766			WGS	0.00103617253121913	0.694553604322731	0.489482	0.510518	7.35237809255464	SH02-18	SRR30210732	PRJNA1145159	SAMN43058159
SH02-19	INSA3	Messor ibericus	hybrid	worker	ibericus	structor (wild-type lineage)	ibericus	Lyon	France	Jonathan Romiguier	25-Sep-2019	45.78271	4.87732			WGS	0.00156041051280604	0.761652343854577	0.494748	0.505252	9.70402670765027	SH02-19	SRR30210731	PRJNA1145159	SAMN43058160
SH02-21	INSA7	Messor ibericus	hybrid	worker	ibericus	structor (wild-type lineage)	ibericus	Lyon	France	Jonathan Romiguier	25-Sep-2019	45.78283	4.87737			WGS	0.00142307779975392	0.744686746654105	0.493141	0.506859	9.62092090505464	SH02-21	SRR30210730	PRJNA1145159	SAMN43058161
SH02-22	SGF	Messor ibericus	pure	queen	ibericus		ibericus	St Gely du fesc	France	Rumsais Blatrix	Apr-2020	43.6896752	3.7399546		SGF	WGS	0.00000159719569828795	0.0168964298338636	0.99999	0.00001	5.85301364344262	SH02-22	SRR30210729	PRJNA1145159	SAMN43058162
SH02-23	SGF-2	Messor ibericus	hybrid	worker	ibericus	structor (clonal lineage)	ibericus	St Gely du fesc	France	Rumsais Blatrix	Apr-2020	43.6896752	3.7399546		SGF	WGS	0.00145318481640654	0.762016049556525	0.485312	0.514688	8.34414792178962	SH02-23	SRR30210727	PRJNA1145159	SAMN43058163
SH02-24-reseq	SGF-3	Messor structor	pure	male	structor (clonal lineage)		ibericus	St Gely du fesc	France	Rumsais Blatrix	Apr-2020	43.6896752	3.7399546		SGF	WGS	0.00000106612762437112	0.0292283347295914	0.000006	0.999994	51.8270168510929	SH02-24-reseq	SRR30210723	PRJNA1145159	SAMN43058164
SH03-05	MIC	Messor ibericus	pure	queen	ibericus		ibericus	Millas	France	Claude Lebas	Apr-2020	42.6966878	2.6164276		Millas	WGS	0.00000355921757736657	0.0547201036120305	0.981528	0.018472	5.58836549180328	SH03-05	SRR30210722	PRJNA1145159	SAMN43058165
SH03-06	MIC-2	Messor ibericus	pure	queen	ibericus		ibericus	Millas	France	Claude Lebas	Apr-2020	42.6966878	2.6164276		Millas	WGS	0.00000361069108442917	0.0514326182537106	0.982916	0.017084	8.12446528346995	SH03-06	SRR30210721	PRJNA1145159	SAMN43058166
SH03-07	MIC-5	Messor ibericus	hybrid	worker	ibericus	structor (clonal lineage)	ibericus	Millas	France	Claude Lebas	Apr-2020	42.6966878	2.6164276		Millas	WGS	0.00132406423752014	0.74425429293663	0.486819	0.513181	7.85962865095628	SH03-07	SRR30210720	PRJNA1145159	SAMN43058167
SH03-09	PV2-2	Messor ibericus	hybrid	worker	ibericus	structor (clonal lineage)	ibericus	Port-Vendres	France	Claude Lebas	Apr-2020	42.5034282	3.0698056		PV2	WGS	0.00186181166871943	0.799487426729935	0.485566	0.514434	12.179888954918	SH03-09	SRR30210719	PRJNA1145159	SAMN43058168
SH03-11	VI3	Messor ibericus	pure	queen	ibericus		ibericus	Villeneuve	France	Claude Lebas	Apr-2020	42.6402382	2.8914885		VI3	WGS	0.00000268597208056892	0.0229088168801809	0.99999	0.00001	8.57397051400273	SH03-11	SRR30210718	PRJNA1145159	SAMN43058169
SH03-12	VI3-2	Messor ibericus	hybrid	worker	ibericus	structor (clonal lineage)	ibericus	Villeneuve	France	Claude Lebas	Apr-2020	42.6402382	2.8914885		VI3	WGS	0.00159358419913712	0.764268461475832	0.484977	0.515023	9.56504975751366	SH03-12	SRR30210717	PRJNA1145159	SAMN43058170
SH03-13	VN1	Messor ibericus	hybrid	worker	ibericus	structor (clonal lineage)	ibericus	Vingrau	France	Claude Lebas	Apr-2020	42.9053848	2.6564108			WGS	0.00171328879580393	0.774540205303678	0.48739	0.51261	9.76998994364754	SH03-13	SRR30210716	PRJNA1145159	SAMN43058171
SH03-14	MU1	Messor ibericus	pure	queen	ibericus		ibericus	Lyon	France	Jonathan Romiguier	25-Sep-2019	45.66864	5.00731			WGS	0.0000014142319797697	0.0159800164248563	0.999991	0.000009	6.86944368169399	SH03-14	SRR30210715	PRJNA1145159	SAMN43058172
SH03-15	LAV	Messor ibericus	pure	queen	ibericus		ibericus	Lavail	France	Claude Lebas	Apr-2020	42.4981215	3.0625222		LAV	WGS	0.00000223908932418433	0.0189242099375408	0.999991	0.000009	7.86206163763661	SH03-15	SRR30210714	PRJNA1145159	SAMN43058173
SH03-16	LAV-2	Messor ibericus	hybrid	worker	ibericus	structor (clonal lineage)	ibericus	Lavail	France	Claude Lebas	Apr-2020	42.4981215	3.0625222		LAV	WGS	0.00107529513162012	0.721756726847314	0.482182	0.517818	6.60050174863388	SH03-16	SRR30210712	PRJNA1145159	SAMN43058174
SH03-21	MLAB	Messor ponticus	pure	worker	ponticus		ponticus		Ukraine	Jonathan Romiguier	Sep-2020	NA	NA			WGS	0.00000239872310966505	0.0488741113183575	NA	NA	9.71256018954918	SH03-21	SRR30210711	PRJNA1145159	SAMN43058175
SH04-01-reseq	FO2-2	Messor structor	pure	male	structor (clonal lineage)		ibericus	Lyon	France	Jonathan Romiguier	25-Sep-2019	45.67389	4.98409		FO2	WGS	0.00000107305567196057	0.0311649016641452	0.000006	0.999994	27.0159505532787	SH04-01-reseq	SRR30210710	PRJNA1145159	SAMN43058176
SH04-02-reseq	FO2-3	Messor structor	pure	male	structor (clonal lineage)		ibericus	Lyon	France	Jonathan Romiguier	25-Sep-2019	45.67389	4.98409		FO2	WGS	0.00000104402177399622	0.030999440611598	0.000006	0.999994	49.3084881659836	SH04-02-reseq	SRR30210709	PRJNA1145159	SAMN43058177
SH04-15	MIC-3	Messor ibericus	pure	male	ibericus		ibericus	Millas	France	Claude Lebas	Apr-2020	42.6966878	2.6164276		Millas	WGS	0.00000158121876574607	0.0169025617031232	0.999992	0.000008	7.54262903688525	SH04-15	SRR30210708	PRJNA1145159	SAMN43058178
SH04-17	VI1	Messor ibericus	pure	male	ibericus		ibericus	Villeneuve	France	Claude Lebas	Apr-2020	42.6402382	2.8914885		VI1	WGS	0.00000174071147013412	0.0193090613004536	0.999989	0.000011	5.03048694262295	SH04-17	SRR30210707	PRJNA1145159	SAMN43058179
SH04-18-reseq	VI1-2	Messor structor	pure	male	structor (clonal lineage)		ibericus	Villeneuve	France	Claude Lebas	Apr-2020	42.6402382	2.8914885		VI1	WGS	0.00000105139680472481	0.0315064989420327	0.000006	0.999994	48.1060448719262	SH04-18-reseq	SRR30210706	PRJNA1145159	SAMN43058180
SH04-19	VI1-3	Messor structor	pure	male	structor (clonal lineage)		ibericus	Villeneuve	France	Claude Lebas	Apr-2020	42.6402382	2.8914885		VI1	WGS	0.00000123630246793941	0.0363182385654296	0.000008	0.999992	7.03836213627049	SH04-19	SRR30210705	PRJNA1145159	SAMN43058181
SH04-20-reseq	VI1-4	Messor structor	pure	male	structor (clonal lineage)		ibericus	Villeneuve	France	Claude Lebas	Apr-2020	42.6402382	2.8914885		VI1	WGS	0.00000108498926723121	0.0310115391773683	0.000006	0.999994	40.5153580771858	SH04-20-reseq	SRR30210704	PRJNA1145159	SAMN43058182
SH05-01	INSA5	Messor ibericus	hybrid	worker	ibericus	structor (wild-type lineage)	ibericus	Lyon	France	Jonathan Romiguier	25-Sep-2019	45.78283	4.87749			WGS	0.0014516252976244	0.744012141280353	0.493593	0.506407	9.21012294381831	SH05-01	SRR30210702	PRJNA1145159	SAMN43058183
SH05-03	VI1-5	Messor ibericus	hybrid	worker	ibericus	structor (clonal lineage)	ibericus	Villeneuve	France	Claude Lebas	Apr-2020	42.6402382	2.8914885		VI1	WGS	0.00105260650319833	0.706162588899854	0.482432	0.517568	6.01432674863388	SH05-03	SRR30210701	PRJNA1145159	SAMN43058184
SH05-04	FO2	Messor ibericus	pure	queen	ibericus		ibericus	Lyon	France	Jonathan Romiguier	25-Sep-2019	45.67389	4.98409		FO2	WGS	0.0000024204766783378	0.0274720955824556	0.999983	0.000017	5.24388210075137	SH05-04	SRR30210700	PRJNA1145159	SAMN43058185
SH05-05	SG6	Messor ibericus	pure	queen	ibericus		ibericus	Lyon	France	Jonathan Romiguier	25-Sep-2019	45.72558	4.82779			WGS	0.00000413741049627848	0.0929058790541172	0.956604	0.043396	4.43126447062841	SH05-05	SRR30210699	PRJNA1145159	SAMN43058186
SH07-03	AIM1W	Messor ibericus	hybrid	worker	ibericus	structor (clonal lineage)	ibericus	Aimargues	France	Christophe Galkowski	23-May-2018	43.6667663	4.166023			WGS	0.0023327362187731	0.841773330230393	0.486482	0.513518	24.7627327083333	SH07-03	SRR30210698	PRJNA1145159	SAMN43058187
SH07-06	BEZ1W	Messor ibericus	hybrid	worker	ibericus	structor (clonal lineage)	ibericus	Bezouce	France	Christophe Galkowski	23-May-2018	43.8767181	4.4844038			WGS	0.00231754748446885	0.841167991816618	0.487153	0.512847	30.0927524521858	SH07-06	SRR30210697	PRJNA1145159	SAMN43058188
SH07-08	BEZ2W	Messor ibericus	hybrid	worker	ibericus	structor (clonal lineage)	ibericus	Bezouce	France	Christophe Galkowski	23-May-2018	43.8767181	4.4844038			WGS	0.0020375700364222	0.799584939223243	0.486566	0.513434	19.1206412329235	SH07-08	SRR30210696	PRJNA1145159	SAMN43058189
SH07-12	BEZ3W	Messor ibericus	hybrid	worker	ibericus	structor (clonal lineage)	ibericus	Bezouce	France	Christophe Galkowski	23-May-2018	43.8767181	4.4844038			WGS	0.00232468006553904	0.841205211726384	0.486999	0.513001	28.588114931694	SH07-12	SRR30210695	PRJNA1145159	SAMN43058190
SH07-17	BSM2W	Messor ibericus	hybrid	worker	ibericus	structor (clonal lineage)	ibericus	Banyuls-sur-mer	France	Christophe Galkowski	13-Jun-2009	42.4602082	3.0664661			WGS	0.00166775367424127	0.693719903691814	0.487799	0.512201	27.8377950443989	SH07-17	SRR30210694	PRJNA1145159	SAMN43058191
SH07-19	CAS1W	Messor ibericus	hybrid	worker	ibericus	structor (clonal lineage)	ibericus	Castillon	France	Christophe Galkowski	12-Jun-2018	43.8371055	7.4451864			WGS	0.00116895187467934	0.683429330970315	0.487582	0.512418	15.7393779880635	SH07-19	SRR30210693	PRJNA1145159	SAMN43058192
SH07-23	CHA1W	Messor ibericus	hybrid	worker	ibericus	structor (clonal lineage)	ibericus	Chavanay	France	Christophe Galkowski	16-Mar-2010	45.4161101	4.7091122			WGS	0.00136078957812384	0.607144788793337	0.491537	0.508463	19.6214277032104	SH07-23	SRR30210692	PRJNA1145159	SAMN43058193
SH07-26	CHA2W	Messor ibericus	hybrid	worker	ibericus	structor (clonal lineage)	ibericus	Chavanay	France	Christophe Galkowski	11-Apr-2009	45.4161101	4.7091122			WGS	0.00217301387350685	0.833931438285013	0.486306	0.513694	32.8771879576503	SH07-26	SRR30210690	PRJNA1145159	SAMN43058194
SH07-30	CLE1W	Messor structor	pure	worker	structor (wild-type lineage)		structor	Challes-les-Eaux	France	Christophe Galkowski	02-Apr-2014	45.5498601	5.9654271			WGS	0.00000168055901717902	0.0659583242364699	0.000007	0.999993	40.2275388232582	SH07-30	SRR30210689	PRJNA1145159	SAMN43058195
SH07-33	CLE2W	Messor structor	pure	worker	structor (wild-type lineage)		structor	Challes-les-Eaux	France	Christophe Galkowski	15-May-2014	45.5498601	5.9654271			WGS	0.00000222490946566344	0.0831524257872527	0.000007	0.999993	41.7327797061134	SH07-33	SRR30210688	PRJNA1145159	SAMN43058196
SH07-36	CYR1W	Messor structor	pure	worker	structor (wild-type lineage)		structor	Saint-Cyr-sur-Loire	France	Christophe Galkowski	14-Jul-2007	47.4188783	0.6205221			WGS	0.00000170749834794119	0.0595664280031822	0.000007	0.999993	31.0896893799522	SH07-36	SRR30210687	PRJNA1145159	SAMN43058197
SH07-37	FLO1W	Messor structor	pure	worker	structor (wild-type lineage)		structor	Florac	France	Christophe Galkowski	03-May-2018	44.3189594	3.5530223			WGS	0.00000187871814524555	0.0722502422420433	0.000008	0.999992	34.2963989571038	SH07-37	SRR30210686	PRJNA1145159	SAMN43058198
SH07-41	FON1W	Messor structor	pure	worker	structor (wild-type lineage)		structor	Fontclaireau	France	Christophe Galkowski	09-Jun-2013	45.8934493	0.1799204			WGS	0.00000189034642261277	0.0835912581216775	0.000007	0.999993	32.9254046905738	SH07-41	SRR30210685	PRJNA1145159	SAMN43058199
SH07-43	JSV1W	Messor ibericus	hybrid	worker	ibericus	structor (clonal lineage)	ibericus	Jonquières-Saint-Vincent	France	Christophe Galkowski	15-Jun-2018	43.8305227	4.5239401			WGS	0.00232215180274948	0.841052827380952	0.487111	0.512889	32.8971570884563	SH07-43	SRR30210684	PRJNA1145159	SAMN43058200
SH07-47	MOR1W	Messor ibericus	hybrid	worker	ibericus	structor (clonal lineage)	ibericus	Mornas	France	Christophe Galkowski	13-Aug-2015	44.1997754	4.7087669			WGS	0.00131237670307062	0.807409897099126	0.486299	0.513701	15.9774992430328	SH07-47	SRR30210683	PRJNA1145159	SAMN43058201
SH07-51	NYL1W	Messor ibericus	hybrid	worker	ibericus	structor (clonal lineage)	ibericus	Nyls	France	Christophe Galkowski	12-Apr-2019	42.6282809	2.8377582			WGS	0.00232843118696656	0.841116715869732	0.487418	0.512582	29.9917258025956	SH07-51	SRR30210682	PRJNA1145159	SAMN43058202
SH07-58	SEG1W	Messor structor	pure	worker	structor (wild-type lineage)		structor	Segonzac	France	Christophe Galkowski	17-May-2009	45.6142139	-0.2474016			WGS	0.00000205122843447749	0.0662585354367789	0.000007	0.999993	15.4964890625	SH07-58	SRR30210681	PRJNA1145159	SAMN43058203
SH07-60	VAB1W	Messor structor	pure	worker	structor (wild-type lineage)		structor	Villiers-au-Bouin	France	Christophe Galkowski	14-Jul-2016	47.580041	0.2498068			WGS	0.00000167825228334414	0.0555232760824598	0.000007	0.999993	28.5985543613388	SH07-60	SRR30210679	PRJNA1145159	SAMN43058204
SH07-62	VID1W	Messor ibericus	hybrid	worker	ibericus	structor (clonal lineage)	ibericus	Vidauban	France	Christophe Galkowski	13-Jun-2014	43.4072094	6.3898161			WGS	0.0019677707608466	0.777109379086677	0.48584	0.51416	12.3267121516393	SH07-62	SRR30210678	PRJNA1145159	SAMN43058205
SH08-02	ANG1W	Messor structor	pure	worker	structor (wild-type lineage)		structor	Angers	France	Christophe Galkowski	10-May-2013	47.4819487	-0.5979541			WGS	0.00000173111628455266	0.0564696525326838	0.000008	0.999992	14.6520058623634	SH08-02	SRR30210581	PRJNA1145159	SAMN43058206
SH08-06	BAU1W	Messor ibericus	hybrid	worker	ibericus	structor (clonal lineage)	ibericus	Bauduen	France	Christophe Galkowski	18-Jul-2007	43.7203804	6.1697505			WGS	0.00235625071731659	0.838918994348443	0.488113	0.511887	30.873126113388	SH08-06	SRR30210580	PRJNA1145159	SAMN43058207
SH08-07	BEL1W	Messor ibericus	hybrid	worker	ibericus	structor (clonal lineage)	ibericus	Belgodère	France	Christophe Galkowski	Jul-2013	42.6085079	8.9845591			WGS	0.000727573685255168	0.667803353225348	0.487302	0.512698	4.88731521174863	SH08-07	SRR30210579	PRJNA1145159	SAMN43058208
SH08-08	BEL1W	Messor ibericus	hybrid	worker	ibericus	structor (clonal lineage)	ibericus	Belgodère	France	Christophe Galkowski	Jul-2013	42.6085079	8.9845591			WGS	0.00230401781150305	0.834041139766068	0.486805	0.513195	25.778905039276	SH08-08	SRR30210578	PRJNA1145159	SAMN43058209
SH08-10	CAI1W	Messor ibericus	hybrid	worker	ibericus	structor (clonal lineage)	ibericus	Le Cailar	France	Christophe Galkowski	23-May-2018	43.6531326	4.1716043			WGS	0.0023208238212154	0.841232558139535	0.486978	0.513022	27.0418872814208	SH08-10	SRR30210577	PRJNA1145159	SAMN43058210
SH08-11	CAI2W	Messor ibericus	hybrid	worker	ibericus	structor (clonal lineage)	ibericus	Le Cailar	France	Christophe Galkowski	23-May-2018	43.6531326	4.1716043			WGS	0.00231996816253655	0.840995233112429	0.486967	0.513033	25.4366225187842	SH08-11	SRR30210576	PRJNA1145159	SAMN43058211
SH08-14	CDP1W	Messor ibericus	hybrid	worker	ibericus	structor (clonal lineage)	ibericus	Châteauneuf-du-Pape	France	Christophe Galkowski	14-Aug-2019	44.0602966	4.7912573			WGS	0.00232628347865312	0.840586114664496	0.487097	0.512903	30.1835494006148	SH08-14	SRR30210575	PRJNA1145159	SAMN43058212
SH08-16	COL1W	Messor ibericus	hybrid	worker	ibericus	structor (clonal lineage)	ibericus	Collias	France	Christophe Galkowski	13-Jun-2010	43.9493963	4.4368326			WGS	0.00233315914077734	0.839092243528507	0.487444	0.512556	27.5043098890027	SH08-16	SRR30210574	PRJNA1145159	SAMN43058213
SH08-18	CSL1W	Messor structor	pure	worker	structor (wild-type lineage)		structor	Chalonnes-sur-Loire	France	Christophe Galkowski	29-Apr-2015	47.3496095	-0.8078858			WGS	0.00000156057472430463	0.0606885322167946	0.000007	0.999993	27.8214457974727	SH08-18	SRR30210572	PRJNA1145159	SAMN43058214
SH08-19	CSL2W	Messor structor	pure	worker	structor (wild-type lineage)		structor	Chalonnes-sur-Loire	France	Christophe Galkowski	19-Mar-2015	47.3496095	-0.8078858			WGS	0.00000233752778987135	0.0729701464156684	0.000008	0.999992	26.1422260638661	SH08-19	SRR30210571	PRJNA1145159	SAMN43058215
SH08-23	ECO1W	Messor structor	pure	worker	structor (wild-type lineage)		structor	Écotay-l'Olme	France	Christophe Galkowski	20-Aug-2006	45.5878636	4.0277059			WGS	0.00000178937268242786	0.0591956830181657	0.000007	0.999993	27.4793366222678	SH08-23	SRR30210570	PRJNA1145159	SAMN43058216
SH08-25	EGU1W	Messor ibericus	hybrid	worker	ibericus	structor (clonal lineage)	ibericus	Éguilles	France	Christophe Galkowski	04-Aug-2011	43.5662202	5.2827056			WGS	0.00235156795834414	0.838514680483592	0.487893	0.512107	21.7384921004098	SH08-25	SRR30210569	PRJNA1145159	SAMN43058217
SH08-26	EGU1W	Messor ibericus	hybrid	worker	ibericus	structor (clonal lineage)	ibericus	Éguilles	France	Christophe Galkowski	04-Aug-2011	43.5662202	5.2827056			WGS	0.00236027579172525	0.841145161668503	0.486631	0.513369	26.1809189088115	SH08-26	SRR30210568	PRJNA1145159	SAMN43058218
SH08-27	GEN1W	Messor structor	pure	worker	structor (wild-type lineage)		structor	Génolhac	France	Christophe Galkowski	13-Jun-2018	44.3391171	3.9131334			WGS	0.00000169256599772323	0.0671206451762847	0.000007	0.999993	28.6112352954235	SH08-27	SRR30210567	PRJNA1145159	SAMN43058219
SH08-30	JOC1W	Messor ibericus	hybrid	worker	ibericus	structor (clonal lineage)	ibericus	Joch / Rigarda	France	Christophe Galkowski	17-Oct-2016	42.6292211	2.5287119			WGS	0.00232554024085487	0.840928132563768	0.487296	0.512704	27.7462732189208	SH08-30	SRR30210566	PRJNA1145159	SAMN43058220
SH08-33	MAU4M	Messor structor	pure	male	structor (wild-type lineage)		structor	Mauroux	France	Christophe Galkowski	12-Apr-2006	44.4539399	1.0126187			WGS	0.00000205078498038285	0.0859731786879304	0.000009	0.999991	25.5047192452186	SH08-33	SRR30210565	PRJNA1145159	SAMN43058221
SH08-34	MAU4M	Messor structor	pure	male	structor (wild-type lineage)		structor	Mauroux	France	Christophe Galkowski	12-Apr-2006	44.4539399	1.0126187			WGS	0.00000216098688460767	0.0757521102373566	0.000008	0.999992	23.7272751519809	SH08-34	SRR30210564	PRJNA1145159	SAMN43058222
SH08-35	MTC1W	Messor structor	pure	worker	structor (wild-type lineage)		structor	Montcléra	France	Christophe Galkowski	15-Apr-2013	44.6209263	1.1660112			WGS	0.0000016844643590327	0.0678402546935718	0.000007	0.999993	31.0518685587432	SH08-35	SRR30210563	PRJNA1145159	SAMN43058223
SH08-38	PLL1W	Messor ibericus	hybrid	worker	ibericus	structor (clonal lineage)	ibericus	Prades-le-Lez	France	Christophe Galkowski	24-Jul-2010	43.7079827	3.8297402			WGS	0.00229953421130814	0.838616175783076	0.487289	0.512711	20.9752288712432	SH08-38	SRR30210561	PRJNA1145159	SAMN43058224
SH08-40	POM1W	Messor structor	pure	worker	structor (wild-type lineage)		structor	Le Pompidou	France	Christophe Galkowski	30-May-2009	44.2069618	3.6285521			WGS	0.00000186110664076712	0.0679778676709908	0.000007	0.999993	27.0348073275273	SH08-40	SRR30210560	PRJNA1145159	SAMN43058225
SH08-42	POU1W	Messor ibericus	hybrid	worker	ibericus	structor (clonal lineage)	ibericus	Pouzols	France	Christophe Galkowski	10-Jul-2019	43.6224211	3.4995783			WGS	0.00232813812672792	0.840283753924875	0.487357	0.512643	29.0815408538251	SH08-42	SRR30210559	PRJNA1145159	SAMN43058226
SH08-44	POU2W	Messor ibericus	hybrid	worker	ibericus	structor (clonal lineage)	ibericus	Pouzols	France	Christophe Galkowski	10-Jul-2019	43.6224211	3.4995783			WGS	0.00232457033126035	0.840169270833333	0.487414	0.512586	31.9665349846311	SH08-44	SRR30210558	PRJNA1145159	SAMN43058227
SH08-45	POU3W	Messor ibericus	hybrid	worker	ibericus	structor (clonal lineage)	ibericus	Pouzols	France	Christophe Galkowski	10-Jul-2019	43.6224211	3.4995783			WGS	0.00232009559948351	0.840079983259318	0.487406	0.512594	28.0197179354508	SH08-45	SRR30210677	PRJNA1145159	SAMN43058228
SH08-48	POU4W	Messor ibericus	hybrid	worker	ibericus	structor (clonal lineage)	ibericus	Pouzols	France	Christophe Galkowski	10-Jul-2019	43.6224211	3.4995783			WGS	0.00236390639993931	0.83897063951461	0.487781	0.512219	28.4176976519809	SH08-48	SRR30210676	PRJNA1145159	SAMN43058229
SH08-49	PVE1W	Messor ibericus	hybrid	worker	ibericus	structor (clonal lineage)	ibericus	Port-Vendres	France	Christophe Galkowski	Sep-2016	42.5034585	3.0873202			WGS	0.00234264583894537	0.836361524163569	0.489104	0.510896	37.2966560143443	SH08-49	SRR30210675	PRJNA1145159	SAMN43058230
SH08-51	SCV1W	Messor structor	pure	worker	structor (wild-type lineage)		structor	Sainte-Croix-Vallée-Française	France	Christophe Galkowski	21-Jul-2009	44.1868088	3.7101928			WGS	0.000001945810187412	0.0792272780169906	0.000007	0.999993	23.544369965847	SH08-51	SRR30210674	PRJNA1145159	SAMN43058231
SH08-54	SCV2W	Messor structor	pure	worker	structor (wild-type lineage)		structor	Sainte-Croix-Vallée-Française	France	Christophe Galkowski	21-Jul-2009	44.1868088	3.7101928			WGS	0.00000240128521614027	0.0830486923134459	0.000008	0.999992	12.2558658674863	SH08-54	SRR30210673	PRJNA1145159	SAMN43058232
SH08-55	SCV3W	Messor structor	pure	worker	structor (wild-type lineage)		structor	Sainte-Croix-Vallée-Française	France	Christophe Galkowski	11-Jul-2009	44.1868088	3.7101928			WGS	0.00000190948566132889	0.0808198439501572	0.000007	0.999993	24.3705265249317	SH08-55	SRR30210672	PRJNA1145159	SAMN43058233
SH08-58	SFL1W	Messor ibericus	hybrid	worker	ibericus	structor (clonal lineage)	ibericus	Sainte-Foy-lès-Lyon	France	Christophe Galkowski	20-Sep-2014	45.7362774	4.7750941			WGS	0.00235656873569459	0.839071108115019	0.488002	0.511998	34.5019026280738	SH08-58	SRR30210670	PRJNA1145159	SAMN43058234
SH08-60	SIS1W	Messor ibericus	hybrid	worker	ibericus	structor (clonal lineage)	ibericus	Sisteron	France	Christophe Galkowski	May-2008	44.1993614	5.8575485			WGS	0.00232376650927214	0.840378651868778	0.486998	0.513002	27.4482754337432	SH08-60	SRR30210669	PRJNA1145159	SAMN43058235
SH08-62	SJC1W	Messor ibericus	hybrid	worker	ibericus	structor (clonal lineage)	ibericus	Saint-Jean-de-Cuculles	France	Christophe Galkowski	27-Mar-2010	43.75355	3.7996506			WGS	0.00230051013257026	0.836539821756967	0.48722	0.51278	23.0675602202869	SH08-62	SRR30210668	PRJNA1145159	SAMN43058236
SH08-63	SPV1W	Messor ibericus	hybrid	worker	ibericus	structor (clonal lineage)	ibericus	Saint-Paul-et-Valmalle	France	Christophe Galkowski	23-Apr-2016	43.6152767	3.6668238			WGS	0.0023177135727564	0.835091196526745	0.487007	0.512993	26.023481318306	SH08-63	SRR30210667	PRJNA1145159	SAMN43058237
SH08-65	STB2W	Messor ibericus	hybrid	worker	ibericus	structor (clonal lineage)	ibericus	Sainte-Baume	France	Christophe Galkowski	03-Jun-2010	43.3241597	5.7541052			WGS	0.00220095260028941	0.820274930781561	0.486815	0.513185	18.4784811304645	SH08-65	SRR30210666	PRJNA1145159	SAMN43058238
SH08-67	STF1W	Messor ibericus	hybrid	worker	ibericus	structor (clonal lineage)	ibericus	Saint-Florent	France	Christophe Galkowski	Jul-2013	42.6920953	9.2490801			WGS	0.00229270785520897	0.828899694889397	0.4885	0.5115	24.5560511321721	SH08-67	SRR30210665	PRJNA1145159	SAMN43058239
SH08-69	VAL1W	Messor structor	pure	worker	structor (wild-type lineage)		structor	Valleraugue	France	Christophe Galkowski	04-Sep-2018	44.0846959	3.5441803			WGS	0.00000185403757438764	0.0686921753684504	0.000007	0.999993	28.1145269996585	SH08-69	SRR30210664	PRJNA1145159	SAMN43058240
SH08-72	VLM1W	Messor ibericus	hybrid	worker	ibericus	structor (clonal lineage)	ibericus	Villeneuve-lès-Maguelone	France	Christophe Galkowski	23-Apr-2016	43.5119228	3.8239051			WGS	0.00228370842714509	0.839615493891467	0.486561	0.513439	21.3391287704918	SH08-72	SRR30210663	PRJNA1145159	SAMN43058241
SH09-02	ARA1W	Messor structor	pure	worker	structor (wild-type lineage)		structor	Arabaux	France	Christophe Galkowski	19-Jul-2020	42.9799316	1.6174632			WGS	0.00000189292033568381	0.0654381789476165	0.000007	0.999993	18.4459096311475	SH09-02	SRR30210662	PRJNA1145159	SAMN43058242
SH09-03	AUR1Q	Messor structor	pure	queen	structor (wild-type lineage)		structor	Aurons	France	Christophe Galkowski	Mar-2005	43.6721939	5.1315018			WGS	0.0000014076390500515	0.0407581348540758	0.000008	0.999992	18.1775733623634	SH09-03	SRR30210661	PRJNA1145159	SAMN43058243
SH09-05	BEA1W	Messor ibericus	hybrid	worker	ibericus	structor (clonal lineage)	ibericus	Beaulieu	France	Christophe Galkowski	14-Sep-2014	43.7293187	4.008105			WGS	0.00232239223424453	0.84318837880622	0.486437	0.513563	36.0691891051913	SH09-05	SRR30210659	PRJNA1145159	SAMN43058244
SH09-06	CER1W	Messor ibericus	hybrid	worker	ibericus	structor (clonal lineage)	ibericus	Céret	France	Christophe Galkowski	Sep-2016	42.4731361	2.6864376			WGS	0.00231062513617002	0.842391304347826	0.486928	0.513072	29.4059975973361	SH09-06	SRR30210658	PRJNA1145159	SAMN43058245
SH09-08	CLE3W	Messor structor	pure	worker	structor (wild-type lineage)		structor	Challes-les-Eaux	France	Christophe Galkowski	15-May-2014	45.5498601	5.9654271			WGS	0.00000218487375720999	0.0779450841452613	0.000007	0.999993	24.7648293989071	SH09-08	SRR30210657	PRJNA1145159	SAMN43058246
SH09-09	COU1W	Messor structor	pure	worker	structor (wild-type lineage)		structor	La Couvertoirade	France	Christophe Galkowski	16-Sep-2015	43.9307648	3.249766			WGS	0.0000015697994551714	0.0642740619902121	0.000007	0.999993	33.6646726519809	SH09-09	SRR30210656	PRJNA1145159	SAMN43058247
SH09-10	ENT1W	Messor structor	pure	worker	structor (wild-type lineage)		structor	Entrages	France	Christophe Galkowski	14-May-2016	44.0398738	6.2381811			WGS	0.00000178059124351929	0.0702717861232502	0.000007	0.999993	25.784576835724	SH09-10	SRR30210655	PRJNA1145159	SAMN43058248
SH09-14	JAV1W	Messor structor	pure	worker	structor (wild-type lineage)		structor	La Javie	France	Christophe Galkowski	15-May-2016	44.1971325	6.2483034			WGS	0.00000204482015314653	0.068008162877889	0.000008	0.999992	23.1460697916667	SH09-14	SRR30210654	PRJNA1145159	SAMN43058249
SH09-16	LUN1W	Messor ibericus	hybrid	worker	ibericus	structor (clonal lineage)	ibericus	Lunel	France	Christophe Galkowski	12-Jul-2007	43.6780698	4.0978897			WGS	0.00229040948237847	0.838727915194346	0.486309	0.513691	23.9869845321038	SH09-16	SRR30210557	PRJNA1145159	SAMN43058250
SH09-17	LYO1W	Messor ibericus	hybrid	worker	ibericus	structor (wild-type lineage)	ibericus	Lyon	France	Christophe Galkowski	30-May-2014	45.7580491	4.7650903			WGS	0.00223157078992258	0.832891122120735	0.497166	0.502834	26.9057072626366	SH09-17	SRR30210556	PRJNA1145159	SAMN43058251
SH09-19	MAU1W	Messor structor	pure	worker	structor (wild-type lineage)		structor	Mauroux	France	Christophe Galkowski	13-Apr-2009	44.4539399	1.0126187			WGS	0.00000180500729994457	0.0769794721407625	0.000007	0.999993	27.5568221072404	SH09-19	SRR30210555	PRJNA1145159	SAMN43058252
SH09-20	MAU1M	Messor structor	pure	male	structor (wild-type lineage)		structor	Mauroux	France	Christophe Galkowski	13-Apr-2009	44.4539399	1.0126187			WGS	0.00000112789398458594	0.0370134315322333	0.000007	0.999993	28.7223076553962	SH09-20	SRR30210554	PRJNA1145159	SAMN43058253
SH09-21	MAU1M	Messor structor	pure	male	structor (wild-type lineage)		structor	Mauroux	France	Christophe Galkowski	13-Apr-2009	44.4539399	1.0126187			WGS	0.00000111761693022758	0.0368087529085598	0.000007	0.999993	17.8015781830601	SH09-21	SRR30210552	PRJNA1145159	SAMN43058254
SH09-22	MAU1M	Messor structor	pure	male	structor (wild-type lineage)		structor	Mauroux	France	Christophe Galkowski	13-Apr-2009	44.4539399	1.0126187			WGS	0.00000116108535313342	0.0365491563766613	0.000007	0.999993	30.5330129559426	SH09-22	SRR30210551	PRJNA1145159	SAMN43058255
SH09-23	MAU2Q	Messor structor	pure	queen	structor (wild-type lineage)		structor	Mauroux	France	Christophe Galkowski	08-Apr-2007	44.4539399	1.0126187			WGS	0.00000270141180119924	0.0876778963084258	0.000007	0.999993	17.4561518715847	SH09-23	SRR30210550	PRJNA1145159	SAMN43058256
SH09-25	MAU3W	Messor structor	pure	worker	structor (wild-type lineage)		structor	Mauroux	France	Christophe Galkowski	Aug-2004	44.4539399	1.0126187			WGS	0.00000194171494705595	0.0707636755844217	0.000007	0.999993	32.6678869655055	SH09-25	SRR30210549	PRJNA1145159	SAMN43058257
SH09-26	MAU4W	Messor structor	pure	worker	structor (wild-type lineage)		structor	Mauroux	France	Christophe Galkowski	12-Apr-2006	44.4539399	1.0126187			WGS	0.00000218077744618057	0.0799875728897811	0.000007	0.999993	21.4102562448771	SH09-26	SRR30210548	PRJNA1145159	SAMN43058258
SH09-28	MAU4M	Messor structor	pure	male	structor (wild-type lineage)		structor	Mauroux	France	Christophe Galkowski	12-Apr-2006	44.4539399	1.0126187			WGS	0.00000114530235633175	0.0367050386865446	0.000007	0.999993	29.4557391784495	SH09-28	SRR30210547	PRJNA1145159	SAMN43058259
SH09-29	MAU4M	Messor structor	pure	male	structor (wild-type lineage)		structor	Mauroux	France	Christophe Galkowski	12-Apr-2006	44.4539399	1.0126187			WGS	0.00000116803519478761	0.0372359555949841	0.000007	0.999993	20.8961541581284	SH09-29	SRR30210546	PRJNA1145159	SAMN43058260
SH09-30	MTP1W	Messor ibericus	hybrid	worker	ibericus	structor (clonal lineage)	ibericus	Montpellier	France	Christophe Galkowski	06-Jul-2014	43.610073	3.8391499			WGS	0.0023123287110926	0.842431877566256	0.486406	0.513594	29.4254074282787	SH09-30	SRR30210545	PRJNA1145159	SAMN43058261
SH09-33	STA1W	Messor structor	pure	worker	structor (wild-type lineage)		structor	Saint-Astier	France	Christophe Galkowski	06-Jun-2014	45.1426091	0.4795536			WGS	0.00000174698607634761	0.0664792032806093	0.000007	0.999993	27.061717295082	SH09-33	SRR30210544	PRJNA1145159	SAMN43058262
SH09-34	STM1W	Messor ibericus	hybrid	worker	ibericus	structor (clonal lineage)	ibericus	Saint-Montan	France	Christophe Galkowski	14-Aug-2018	44.4379425	4.5835163			WGS	0.00233841445046756	0.839795274486433	0.487568	0.512432	28.4899991581284	SH09-34	SRR30210543	PRJNA1145159	SAMN43058263
SH09-37	NAF1W	Messor ibericus	hybrid	worker	ibericus	structor (clonal lineage)	ibericus	Nafpaktos	Greece	Claude Lebas	06-Sep-2021	38.3936627	21.8236274			WGS	0.00223115832296658	0.826217281502986	0.48041	0.51959	17.5146516000683	SH09-37	SRR30210540	PRJNA1145159	SAMN43058264
SH09-44	BON1Q	Messor structor	pure	queen	structor (wild-type lineage)		structor	Beaune	France	Jonathan Fusier	2021	47.027259	4.8071099			WGS	0.00000195078616683628	0.0606752684121303	0.000007	0.999993	14.839203369194	SH09-44	SRR30210539	PRJNA1145159	SAMN43058265
SH09-45	Mstr_2021_Corbere_01_W	Messor ibericus	hybrid	worker	ibericus	structor (clonal lineage)	ibericus	Corbère	France	Claude Lebas	Mar-2021	42.6514954	2.6439104			WGS	0.00232351088939566	0.842482155727605	0.48688	0.51312	31.7511087312158	SH09-45	SRR30210538	PRJNA1145159	SAMN43058266
SH09-46	Mstr_2021_Corbere_02_W	Messor ibericus	hybrid	worker	ibericus	structor (clonal lineage)	ibericus	Corbère	France	Claude Lebas	Mar-2021	42.6514954	2.6439104			WGS	0.00231996861330716	0.843469150174622	0.486736	0.513264	28.5804359989754	SH09-46	SRR30210537	PRJNA1145159	SAMN43058267
SH09-47	Mstr_2021_Corbere_03_W	Messor ibericus	hybrid	worker	ibericus	structor (clonal lineage)	ibericus	Corbère	France	Claude Lebas	Mar-2021	42.6514954	2.6439104			WGS	0.00232755192434214	0.842056227144621	0.487093	0.512907	27.3180750136612	SH09-47	SRR30210536	PRJNA1145159	SAMN43058268
SH09-49	Mstr_2021_Banyuls_01_W	Messor ibericus	hybrid	worker	ibericus	structor (clonal lineage)	ibericus	Banyuls-sur-mer	France	Claude Lebas	Mar-2021	42.4602082	3.0664661		Mstr_2021_Banyuls_01	WGS	0.00235337648947571	0.838838348495451	0.487961	0.512039	25.9141428603142	SH09-49	SRR30210535	PRJNA1145159	SAMN43058269
SH09-50	Mstr_2021_Banyuls_02_W	Messor ibericus	hybrid	worker	ibericus	structor (clonal lineage)	ibericus	Banyuls-sur-mer	France	Claude Lebas	Mar-2021	42.4602082	3.0664661			WGS	0.00229575474191802	0.835099368936611	0.488567	0.511433	17.9040586919399	SH09-50	SRR30210534	PRJNA1145159	SAMN43058270
SH09-52	Mstr_2021_Banyuls_03_W	Messor ibericus	hybrid	worker	ibericus	structor (clonal lineage)	ibericus	Banyuls-sur-mer	France	Claude Lebas	Mar-2021	42.4602082	3.0664661			WGS	0.00235642284781596	0.838627168302097	0.488268	0.511732	39.0802772301913	SH09-52	SRR30210840	PRJNA1145159	SAMN43058271
SH09-54	Mstr_2021_Banyuls_04_W	Messor ibericus	hybrid	worker	ibericus	structor (clonal lineage)	ibericus	Banyuls-sur-mer	France	Claude Lebas	Mar-2021	42.4602082	3.0664661			WGS	0.00235894620814047	0.838929451704413	0.488211	0.511789	31.3304981762295	SH09-54	SRR30210839	PRJNA1145159	SAMN43058272
SH09-55	Mstr_2021_Banyuls_04_Q	Messor ibericus	pure	queen	ibericus		ibericus	Banyuls-sur-mer	France	Claude Lebas	Mar-2021	42.4602082	3.0664661			WGS	0.00000123265960810223	0.0128106225307993	0.999994	0.000006	32.9158483265027	SH09-55	SRR30210838	PRJNA1145159	SAMN43058273
SH09-56	Mstr_2021_Banyuls_05_W	Messor ibericus	hybrid	worker	ibericus	structor (clonal lineage)	ibericus	Banyuls-sur-mer	France	Claude Lebas	Mar-2021	42.4602082	3.0664661			WGS	0.0021604554479342	0.833683156036827	0.48658	0.51342	15.4672182547814	SH09-56	SRR30210836	PRJNA1145159	SAMN43058274
SH09-58	Mstr_2021_Banyuls_06_W	Messor ibericus	hybrid	worker	ibericus	structor (clonal lineage)	ibericus	Banyuls-sur-mer	France	Claude Lebas	Mar-2021	42.4602082	3.0664661			WGS	0.00233658626970661	0.837889070910367	0.488155	0.511845	21.4897320918716	SH09-58	SRR30210835	PRJNA1145159	SAMN43058275
SH09-59	Mstr_2021_Banyuls_07_W	Messor ibericus	hybrid	worker	ibericus	structor (clonal lineage)	ibericus	Banyuls-sur-mer	France	Claude Lebas	Mar-2021	42.4602082	3.0664661			WGS	0.0023453816359295	0.838026036936119	0.488437	0.511563	24.1883798804645	SH09-59	SRR30210834	PRJNA1145159	SAMN43058276
SH09-60	Mstr_2021_Ortaffa_01_W	Messor ibericus	hybrid	worker	ibericus	structor (clonal lineage)	ibericus	Ortaffa	France	Claude Lebas	Mar-2021	42.5855239	2.9015597			WGS	0.00233276468153811	0.843724545602644	0.486262	0.513738	31.5085456693989	SH09-60	SRR30210833	PRJNA1145159	SAMN43058277
SH09-61	Mstr_2021_Ortaffa_02_W	Messor ibericus	hybrid	worker	ibericus	structor (clonal lineage)	ibericus	Ortaffa	France	Claude Lebas	Mar-2021	42.5855239	2.9015597			WGS	0.00233404003196306	0.842422830518346	0.486759	0.513241	24.1350478654372	SH09-61	SRR30210832	PRJNA1145159	SAMN43058278
SH09-62-total	Mstr_2021_Ortaffa_03_W	Messor ibericus	hybrid	worker	ibericus	structor (clonal lineage)	ibericus	Ortaffa	France	Claude Lebas	Mar-2021	42.5855239	2.9015597	ORT3Q1	Mstr_2021_Ortaffa_03	WGS	0.0023136957219745	0.843321937719482	0.486432	0.513568	71.8992769808743	SH09-62-total	SRR30210831	PRJNA1145159	SAMN43058279
SH09-63	Mstr_2021_Serdinya_01_W	Messor ibericus	hybrid	worker	ibericus	structor (clonal lineage)	ibericus	Serdinya	France	Claude Lebas	Mar-2021	42.5736181	2.2889801			WGS	0.00224501617850249	0.834473421690181	0.48784	0.51216	14.2708062978142	SH09-63	SRR30210830	PRJNA1145159	SAMN43058280
SH09-64	Mstr_2021_Serdinya_02_W	Messor ibericus	hybrid	worker	ibericus	structor (clonal lineage)	ibericus	Serdinya	France	Claude Lebas	Mar-2021	42.5736181	2.2889801			WGS	0.00236787582401322	0.839893852277753	0.488015	0.511985	25.406260385929	SH09-64	SRR30210829	PRJNA1145159	SAMN43058281
SH10-11	ES21A109	Messor ibericus	hybrid	worker	ibericus	structor (clonal lineage)	ibericus	Polizzi Generosa	Italy	Emmanuele Genduso	21-Jun-2021	37.824968	14.003302			WGS	0.0022557162910693	0.827266338721012	0.475205	0.524795	22.3558884153005	SH10-11	SRR30210828	PRJNA1145159	SAMN43058282
SH10-12	ES21A066	Messor ibericus	hybrid	worker	ibericus	structor (clonal lineage)	ibericus	Monte Moarda	Italy	Enrico Schifani	21-May-2021	38.03678	13.289618			WGS	0.00229484137472653	0.838699892668813	0.483392	0.516608	31.074936147541	SH10-12	SRR30210827	PRJNA1145159	SAMN43058283
SH10-13	ES21A063	Messor ibericus	hybrid	worker	ibericus	structor (clonal lineage)	ibericus	Monte Moarda	Italy	Enrico Schifani	21-May-2021	38.0372	13.290188			WGS	0.00228690638757805	0.838173884483648	0.484511	0.515489	23.4140854098361	SH10-13	SRR30210825	PRJNA1145159	SAMN43058284
SH10-15	ES21A113	Messor ibericus	hybrid	worker	ibericus	structor (clonal lineage)	ibericus	Bologna	Italy	Enrico Schifani	07-Aug-2021	44.501234	11.353877			WGS	0.00232652607629172	0.843748544819558	0.486169	0.513831	44.4482664446721	SH10-15	SRR30210824	PRJNA1145159	SAMN43058285
SH10-20	ES20A036	Messor ibericus	hybrid	worker	ibericus	structor (clonal lineage)	ibericus	Pineta di Vittoria	Italy	Enrico Schifani	25-Apr-2019	36.915863	14.504439			WGS	0.00225483426068107	0.823581872374381	0.476341	0.523659	20.4715808913934	SH10-20	SRR30210823	PRJNA1145159	SAMN43058286
SH10-21	ES19A029	Messor ibericus	hybrid	worker	ibericus	structor (clonal lineage)	ibericus	Monte Pellegrino	Italy	Roberto Viviano	31-Mar-2019	38.157778	13.364722			WGS	0.00228829165667342	0.839448573371158	0.483701	0.516299	24.1339576485656	SH10-21	SRR30210822	PRJNA1145159	SAMN43058287
SH10-22	ES19A005	Messor ibericus	hybrid	worker	ibericus	structor (clonal lineage)	ibericus	Paceco	Italy	Enrico Schifani	22-Feb-2019	37.98945	12.560906			WGS	0.00230654500988733	0.838426619243729	0.483064	0.516936	23.4453609340847	SH10-22	SRR30210821	PRJNA1145159	SAMN43058288
SH10-24	ES17A192	Messor ibericus	hybrid	worker	ibericus	structor (clonal lineage)	ibericus	Rome	Italy	Enrico Schifani	13-Sep-2017	41.925158	12.49908			WGS	0.00229542335700451	0.840439581171588	0.486426	0.513574	22.6585892264344	SH10-24	SRR30210820	PRJNA1145159	SAMN43058289
SH10-25	ES17A174	Messor ibericus	pure	queen	ibericus		ibericus	Parma	Italy	Enrico Schifani	09-Aug-2017	44.768735	10.31311			WGS	0.00000116629506459999	0.0131184591952046	0.999993	0.000007	25.9522500034153	SH10-25	SRR30210819	PRJNA1145159	SAMN43058290
SH10-28	ES17A117	Messor ibericus	hybrid	worker	ibericus	structor (clonal lineage)	ibericus	Ficuzza	Italy	Enrico Schifani	15-Jun-2017	37.882075	13.376994			WGS	0.00221685499462342	0.828255775025109	0.480291	0.519709	16.6038338029372	SH10-28	SRR30210818	PRJNA1145159	SAMN43058291
SH10-29	ES17A069	Messor ibericus	pure	queen	ibericus		ibericus	Nicolosi	Italy	Enrico Schifani	14-May-2017	37.60865	15.018889			WGS	0.00000123648020660891	0.0163791047149559	0.991886	0.008114	17.0784958265027	SH10-29	SRR30210817	PRJNA1145159	SAMN43058292
SH10-31	ES16A086	Messor ibericus	hybrid	worker	ibericus	structor (clonal lineage)	ibericus	Bompietro	Italy	Enrico Schifani	Oct-2016	37.750526	14.097143			WGS	0.00227246309721769	0.837589281546146	0.483364	0.516636	28.9535995645492	SH10-31	SRR30210766	PRJNA1145159	SAMN43058293
SH11-04	ES21A001	Messor ibericus	hybrid	worker	ibericus	structor (clonal lineage)	ibericus	Rocca Busambra	Italy	Enrico Schifani	07-Mar-2021	37.860979	13.361058			WGS	0.00229968530455068	0.832738553401908	0.482387	0.517613	35.5831797455601	SH11-04	SRR30210764	PRJNA1145159	SAMN43058294
SH11-05	ES18A136	Messor ibericus	hybrid	worker	ibericus	structor (clonal lineage)	ibericus	Vallone Madon degli Angeli	Italy	Enrico Schifani	25-Oct-2018	37.829696	14.034689			WGS	0.00225109843471152	0.825212484488047	0.47561	0.52439	26.944781489071	SH11-05	SRR30210763	PRJNA1145159	SAMN43058295
SH11-06	ES17A173	Messor ibericus	hybrid	worker	ibericus	structor (clonal lineage)	ibericus	Parma	Italy	Enrico Schifani	01-Aug-2017	44.768735	10.31311			WGS	0.00228105549995018	0.842589333896436	0.486135	0.513865	31.6468779269126	SH11-06	SRR30210762	PRJNA1145159	SAMN43058296
SH11-07	ES17A128	Messor ibericus	hybrid	worker	ibericus	structor (clonal lineage)	ibericus	Bosco Renda-Aglisotto	Italy	Enrico Schifani	17-Apr-2017	38.033462	13.201545			WGS	0.00227525490216862	0.838576100510552	0.483725	0.516275	25.396873545082	SH11-07	SRR30210761	PRJNA1145159	SAMN43058297
SH11-08	MAU2W	Messor structor	pure	worker	structor (wild-type lineage)		structor	Mauroux	France	Christophe Galkowski	08-Apr-2007	44.4539399	1.0126187			WGS	0.0000022071193058314	0.066866169544741	0.000008	0.999992	16.5658264685792	SH11-08	SRR30210760	PRJNA1145159	SAMN43058298
SH12-04	ES21A139	Messor ibericus	pure	queen	ibericus		ibericus	Emilia-Romagna	Italy	Enrico Schifani	21-Jul-2021	44.721943	10.204075			WGS	0.00000112722716846497	0.0127538297114357	0.999994	0.000006	66.657846909153	SH12-04	SRR30210759	PRJNA1145159	SAMN43058299
SH13-01	MU1M1	Messor ibericus	pure	male	ibericus		ibericus	Saint-Pierre-de-Chandieu	France	Jonathan Romiguier	25-Sep-2019	45.6634349	5.008689		Mstr_2019_Mûre_01	WGS	0.00000066483920060852	0.0133516184956141	0.999993	0.000007	11.315266425888	SH13-01	SRR30210758	PRJNA1145159	SAMN43058300
SH13-02	MU1M2	Messor ibericus	pure	male	ibericus		ibericus	Saint-Pierre-de-Chandieu	France	Jonathan Romiguier	25-Sep-2019	45.6634349	5.008689		Mstr_2019_Mûre_01	WGS	0.00000131269897533144	0.0227256786140142	0.999981	0.000019	2.82536545466189	SH13-02	SRR30210757	PRJNA1145159	SAMN43058301
SH13-03	MU1M3	Messor ibericus	pure	male	ibericus		ibericus	Saint-Pierre-de-Chandieu	France	Jonathan Romiguier	25-Sep-2019	45.6634349	5.008689		Mstr_2019_Mûre_01	WGS	0.00000151592925738361	0.0167377302004899	0.999988	0.000012	4.14829982838115	SH13-03	SRR30210756	PRJNA1145159	SAMN43058302
SH13-04	MU1M4	Messor ibericus	pure	male	ibericus		ibericus	Saint-Pierre-de-Chandieu	France	Jonathan Romiguier	25-Sep-2019	45.6634349	5.008689		Mstr_2019_Mûre_01	WGS	0.00000144230355305058	0.0145418216129211	0.999993	0.000007	8.52832445867486	SH13-04	SRR30210755	PRJNA1145159	SAMN43058303
SH13-05	UNK1M1	Messor ibericus	mosaic	male	ibericus	structor (clonal lineage)	ibericus	Montpellier	France	Jonathan Romiguier	25-Sep-2019	NA	NA			WGS	0.00000129794341659323	0.027608954585713	0.537787	0.462213	6.37512775443989	SH13-05	SRR30210753	PRJNA1145159	SAMN43058304
SH13-07	VIL1M1	Messor ibericus	pure	male	ibericus		ibericus	Villeneuve-de-la-Raho	France	Jonathan Romiguier	May-2018	42.6446	2.897683		Mstr_2018_Villeneuve_01	WGS	0.00000123423856982004	0.0151763329433395	0.999991	0.000009	6.34974630976776	SH13-07	SRR30210752	PRJNA1145159	SAMN43058305
SH13-08	VIL1M2	Messor ibericus	pure	male	ibericus		ibericus	Villeneuve-de-la-Raho	France	Jonathan Romiguier	May-2018	42.6446	2.897683		Mstr_2018_Villeneuve_01	WGS	0.00000127355446735692	0.0140989418868761	0.999993	0.000007	8.24150356557377	SH13-08	SRR30210751	PRJNA1145159	SAMN43058306
SH13-09	PAS1M1	Messor ibericus	pure	male	ibericus		ibericus	Passa	France	Claude Lebas	May-2018	42.5674213	2.7689674		Mstr_2019_Passa1	WGS	0.0000013788543380409	0.0143880311952889	0.999991	0.000009	6.43736874026639	SH13-09	SRR30210750	PRJNA1145159	SAMN43058307
SH13-10	PAS6M1	Messor ibericus	pure	male	ibericus		ibericus	Passa	France	Claude Lebas	May-2018	42.5674213	2.7689674		Mstr_2019_Passa6	WGS	0.00000131432860396878	0.0145751764739504	0.999992	0.000008	9.39917510758197	SH13-10	SRR30210749	PRJNA1145159	SAMN43058308
SH13-11	PAS7M1	Messor ibericus	mosaic	male	ibericus	structor (clonal lineage)	ibericus	Passa	France	Claude Lebas	May-2018	42.5674213	2.7689674		Mstr_2019_Passa7	WGS	0.00000124044070390547	0.0234852323190177	0.365484	0.634516	6.71882634836066	SH13-11	SRR30210748	PRJNA1145159	SAMN43058309
SH13-12	MTN1M1	Messor ibericus	pure	male	ibericus		ibericus	Estagel	France	Yannick Juvé	23-Mar-2022	42.7619592	2.6995636			WGS	0.00000066458489978314	0.0139082058414465	0.999993	0.000007	8.76351085382514	SH13-12	SRR30210747	PRJNA1145159	SAMN43058310
SH13-13	MTN1M2	Messor structor	pure	male	structor (clonal lineage)		ibericus	Estagel	France	Yannick Juvé	23-Mar-2022	42.7619592	2.6995636			WGS	0.00000122884802575547	0.0354315343443354	0.000008	0.999992	7.54172378039617	SH13-13	SRR30210746	PRJNA1145159	SAMN43058311
SH13-14	MTN1M3	Messor structor	pure	male	structor (clonal lineage)		ibericus	Estagel	France	Yannick Juvé	23-Mar-2022	42.7619592	2.6995636			WGS	0.00000120591950304442	0.0355208027541299	0.000008	0.999992	8.78337054952186	SH13-14	SRR30210745	PRJNA1145159	SAMN43058312
SH13-15	MTN1M4	Messor structor	pure	male	structor (clonal lineage)		ibericus	Estagel	France	Yannick Juvé	23-Mar-2022	42.7619592	2.6995636			WGS	0.000001202215572663	0.0385982230997039	0.000009	0.999991	5.42969672489754	SH13-15	SRR30210744	PRJNA1145159	SAMN43058313
SH13-16	MTN1M5	Messor ibericus	pure	male	ibericus		ibericus	Estagel	France	Yannick Juvé	23-Mar-2022	42.7619592	2.6995636			WGS	0.00000131932719422696	0.0145617730561407	0.999992	0.000008	6.51170122165301	SH13-16	SRR30210533	PRJNA1145159	SAMN43058314
SH13-17	MTN1M6	Messor ibericus	pure	male	ibericus		ibericus	Estagel	France	Yannick Juvé	23-Mar-2022	42.7619592	2.6995636			WGS	0.00000125633577907965	0.0152823260891138	0.999991	0.000009	5.86409334426229	SH13-17	SRR30210532	PRJNA1145159	SAMN43058315
SH13-19	MTN1M8	Messor structor	pure	male	structor (clonal lineage)		ibericus	Estagel	France	Yannick Juvé	23-Mar-2022	42.7619592	2.6995636			WGS	0.00000129240958028568	0.0398075392017723	0.000011	0.999989	5.05255766205601	SH13-19	SRR30210531	PRJNA1145159	SAMN43058316
SH13-20	MTN1M9	Messor ibericus	pure	male	ibericus		ibericus	Estagel	France	Yannick Juvé	23-Mar-2022	42.7619592	2.6995636			WGS	0.00000130596569652723	0.0157239949314595	0.999992	0.000008	7.66715884562841	SH13-20	SRR30210530	PRJNA1145159	SAMN43058317
SH13-21	MTN1M10	Messor structor	pure	male	structor (clonal lineage)		ibericus	Estagel	France	Yannick Juvé	23-Mar-2022	42.7619592	2.6995636			WGS	0.00000128403348249046	0.0357240250886283	0.000007	0.999993	12.424557641735	SH13-21	SRR30210529	PRJNA1145159	SAMN43058318
SH13-22	THU1M1	Messor structor	pure	male	structor (clonal lineage)		ibericus	Thuir	France	Yannick Juvé	23-Mar-2022	42.6590083	2.7157909			WGS	0.00000116873383019394	0.0336134453781513	0.000008	0.999992	6.51435663319672	SH13-22	SRR30210528	PRJNA1145159	SAMN43058319
SH13-23	THU1M2	Messor structor	pure	male	structor (clonal lineage)		ibericus	Thuir	France	Yannick Juvé	23-Mar-2022	42.6590083	2.7157909			WGS	0.00000150100828765658	0.0437910541132312	0.00001	0.99999	6.4704533818306	SH13-23	SRR30210527	PRJNA1145159	SAMN43058320
SH13-24	THU1M3	Messor ibericus	pure	male	ibericus		ibericus	Thuir	France	Yannick Juvé	23-Mar-2022	42.6590083	2.7157909			WGS	0.0000013438578893769	0.0147771533910148	0.999992	0.000008	7.78901244706284	SH13-24	SRR30210526	PRJNA1145159	SAMN43058321
SH14-01	CST1M1	Messor structor	pure	male	structor (clonal lineage)		ibericus	Castelnou	France	Yannick Juvé	23-Mar-2022	42.6282066	2.7143107			WGS	0.00000125668816974335	0.0346425892187333	0.000008	0.999992	8.34891596021175	SH14-01	SRR30210525	PRJNA1145159	SAMN43058322
SH14-02	CST1M2	Messor structor	pure	male	structor (clonal lineage)		ibericus	Castelnou	France	Yannick Juvé	23-Mar-2022	42.6282066	2.7143107			WGS	0.00000118905286195504	0.0332114157567344	0.000008	0.999992	7.5595737295082	SH14-02	SRR30210524	PRJNA1145159	SAMN43058323
SH14-03	CST2M1	Messor structor	pure	male	structor (clonal lineage)		ibericus	Castelnou	France	Yannick Juvé	23-Mar-2022	42.6307321	2.7176008			WGS	0.00000130508664735543	0.0360607930009534	0.000008	0.999992	7.43733202749317	SH14-03	SRR30210522	PRJNA1145159	SAMN43058324
SH14-04	CST2M2	Messor structor	pure	male	structor (clonal lineage)		ibericus	Castelnou	France	Yannick Juvé	23-Mar-2022	42.6307321	2.7176008			WGS	0.00000252666814219621	0.0769977615361795	0.017619	0.982381	7.44580894808743	SH14-04	SRR30210521	PRJNA1145159	SAMN43058325
SH14-05	CST3M1	Messor structor	pure	male	structor (clonal lineage)		ibericus	Castelnou	France	Yannick Juvé	23-Mar-2022	42.613253	2.6992581			WGS	0.00000117750399180149	0.032865620599477	0.000007	0.999993	9.64078098189891	SH14-05	SRR30210520	PRJNA1145159	SAMN43058326
SH14-06	MI5M1	Messor structor	pure	male	structor (clonal lineage)		ibericus	Millas	France	Yannick Juvé	23-Mar-2022	42.6993958	2.6975013			WGS	0.00000121368620459383	0.0327731894782069	0.000007	0.999993	12.6214842742486	SH14-06	SRR30210519	PRJNA1145159	SAMN43058327
SH14-07	MI5M2	Messor structor	pure	male	structor (clonal lineage)		ibericus	Millas	France	Yannick Juvé	23-Mar-2022	42.6993958	2.6975013			WGS	0.0000012062786560496	0.0333137422526181	0.000008	0.999992	7.86377917520492	SH14-07	SRR30210518	PRJNA1145159	SAMN43058328
SH14-08	VLB2M1	Messor ibericus	pure	male	ibericus		ibericus	Villeurbanne	France	Axel François	01-Apr-2022	45.77978	4.88109			WGS	0.00000123183015224608	0.0151435343692389	0.999991	0.000009	6.39240221567623	SH14-08	SRR30210517	PRJNA1145159	SAMN43058329
SH14-09	VLB2M2	Messor ibericus	pure	male	ibericus		ibericus	Villeurbanne	France	Axel François	01-Apr-2022	45.77978	4.88109			WGS	0.00000140073506793403	0.0132432860233208	0.999993	0.000007	9.31932495440574	SH14-09	SRR30210516	PRJNA1145159	SAMN43058330
SH14-10	VLB2M3	Messor ibericus	pure	male	ibericus		ibericus	Villeurbanne	France	Axel François	01-Apr-2022	45.77978	4.88109			WGS	0.00000130317434518437	0.0159676798768757	0.99999	0.00001	5.27421140590847	SH14-10	SRR30210515	PRJNA1145159	SAMN43058331
SH14-11	VLB3M1	Messor ibericus	pure	male	ibericus		ibericus	Villeurbanne	France	Axel François	01-Apr-2022	45.77978	4.88109			WGS	0.0000012436110127219	0.0161354581673307	0.999991	0.000009	6.1314184511612	SH14-11	SRR30210514	PRJNA1145159	SAMN43058332
SH14-12	VLB3M2	Messor ibericus	pure	male	ibericus		ibericus	Villeurbanne	France	Axel François	01-Apr-2022	45.77978	4.88109			WGS	0.00000125799012243595	0.0141619689261653	0.999993	0.000007	7.9746037016735	SH14-12	SRR30210513	PRJNA1145159	SAMN43058333
SH14-13	VLB3M3	Messor ibericus	pure	male	ibericus		ibericus	Villeurbanne	France	Axel François	01-Apr-2022	45.77978	4.88109			WGS	0.00000134004890414663	0.0163809523809524	0.999991	0.000009	5.99969265790642	SH14-13	SRR30210511	PRJNA1145159	SAMN43058334
SH14-14	VLB3M4	Messor ibericus	pure	male	ibericus		ibericus	Villeurbanne	France	Axel François	01-Apr-2022	45.77978	4.88109			WGS	0.00000136591768158193	0.0143553008595989	0.999992	0.000008	10.7903714719945	SH14-14	SRR30210510	PRJNA1145159	SAMN43058335
SH14-15	HIL6M1	Messor ibericus	pure	male	ibericus		ibericus	Rüdesheim am Rhein	Germany	Jonathan Romiguier. Yannick Juvé. Arthur Weyna	21-Apr-2022	49.9839326	7.9241939		Mstr_2022_HIL_06	WGS	0.00000140757311724158	0.0143581546601995	0.999993	0.000007	7.94394596311475	SH14-15	SRR30210816	PRJNA1145159	SAMN43058336
SH14-16	HIL6M2	Messor ibericus	pure	male	ibericus		ibericus	Rüdesheim am Rhein	Germany	Jonathan Romiguier. Yannick Juvé. Arthur Weyna	21-Apr-2022	49.9839326	7.9241939		Mstr_2022_HIL_06	WGS	0.00000132392454503493	0.0141908843821869	0.999993	0.000007	9.05450352288251	SH14-16	SRR30210815	PRJNA1145159	SAMN43058337
SH14-17	HIL6M3	Messor ibericus	pure	male	ibericus		ibericus	Rüdesheim am Rhein	Germany	Jonathan Romiguier. Yannick Juvé. Arthur Weyna	21-Apr-2022	49.9839326	7.9241939		Mstr_2022_HIL_06	WGS	0.00000128128353983299	0.0139608672659968	0.999993	0.000007	11.3654974129098	SH14-17	SRR30210814	PRJNA1145159	SAMN43058338
SH14-18	HIL6M4	Messor ibericus	pure	male	ibericus		ibericus	Rüdesheim am Rhein	Germany	Jonathan Romiguier. Yannick Juvé. Arthur Weyna	21-Apr-2022	49.9839326	7.9241939		Mstr_2022_HIL_06	WGS	0.00000141589520135396	0.0147909220352774	0.999992	0.000008	7.71719935484973	SH14-18	SRR30210813	PRJNA1145159	SAMN43058339
SH14-19	HIL6M5	Messor ibericus	pure	male	ibericus		ibericus	Rüdesheim am Rhein	Germany	Jonathan Romiguier. Yannick Juvé. Arthur Weyna	21-Apr-2022	49.9839326	7.9241939		Mstr_2022_HIL_06	WGS	0.00000137240816769595	0.0143186793680847	0.999992	0.000008	7.97461788763661	SH14-19	SRR30210812	PRJNA1145159	SAMN43058340
SH14-20	HIL6M6	Messor ibericus	pure	male	ibericus		ibericus	Rüdesheim am Rhein	Germany	Jonathan Romiguier. Yannick Juvé. Arthur Weyna	21-Apr-2022	49.9839326	7.9241939		Mstr_2022_HIL_06	WGS	0.00000123077812682285	0.015519229063821	0.999992	0.000008	8.15098870047814	SH14-20	SRR30210811	PRJNA1145159	SAMN43058341
SH14-21	HIL6M7	Messor ibericus	pure	male	ibericus		ibericus	Rüdesheim am Rhein	Germany	Jonathan Romiguier. Yannick Juvé. Arthur Weyna	21-Apr-2022	49.9839326	7.9241939		Mstr_2022_HIL_06	WGS	0.0000011985019630901	0.0154196486662329	0.999991	0.000009	6.65527891205601	SH14-21	SRR30210810	PRJNA1145159	SAMN43058342
SH14-22	HIL6M8	Messor ibericus	pure	male	ibericus		ibericus	Rüdesheim am Rhein	Germany	Jonathan Romiguier. Yannick Juvé. Arthur Weyna	21-Apr-2022	49.9839326	7.9241939		Mstr_2022_HIL_06	WGS	0.00000132172389966144	0.0134267522710925	0.999993	0.000007	9.55935435570355	SH14-22	SRR30210809	PRJNA1145159	SAMN43058343
SH14-23	HIL6M9	Messor ibericus	pure	male	ibericus		ibericus	Rüdesheim am Rhein	Germany	Jonathan Romiguier. Yannick Juvé. Arthur Weyna	21-Apr-2022	49.9839326	7.9241939		Mstr_2022_HIL_06	WGS	0.0000012775557219586	0.0148834835856438	0.999992	0.000008	7.67716884733607	SH14-23	SRR30210807	PRJNA1145159	SAMN43058344
SH14-24	HIL6M10	Messor ibericus	pure	male	ibericus		ibericus	Rüdesheim am Rhein	Germany	Jonathan Romiguier. Yannick Juvé. Arthur Weyna	21-Apr-2022	49.9839326	7.9241939		Mstr_2022_HIL_06	WGS	0.00000128962796085787	0.0145625954600516	0.999993	0.000007	9.56681263490437	SH14-24	SRR30210806	PRJNA1145159	SAMN43058345
SH15-01	DYO2W	Messor ibericus	hybrid	worker	ibericus	structor (clonal lineage)	ibericus	Mainz	Germany	Jonathan Romiguier. Yannick Juvé. Arthur Weyna	21-Apr-2022	49.9949895	8.2634836			WGS	0.00131635056844526	0.737611747718964	0.486203	0.513797	6.93203556352459	SH15-01	SRR30210805	PRJNA1145159	SAMN43058346
SH15-02	Mstr_2021_Ortaffa_03	Messor ibericus	hybrid	worker	ibericus	structor (clonal lineage)	ibericus	Mainz	Germany	Jonathan Romiguier. Yannick Juvé. Arthur Weyna	21-Apr-2022	49.9903383	8.2560207			WGS	0.00143758194344865	0.752708750441644	0.486981	0.513019	7.41753103961749	SH15-02	SRR30210804	PRJNA1145159	SAMN43058347
SH15-03	HIL3W	Messor ibericus	hybrid	worker	ibericus	structor (clonal lineage)	ibericus	Rüdesheim am Rhein	Germany	Jonathan Romiguier. Yannick Juvé. Arthur Weyna	21-Apr-2022	49.9844194	7.9230979			WGS	0.0017783916310519	0.798349443505035	0.486875	0.513125	12.132881601776	SH15-03	SRR30210803	PRJNA1145159	SAMN43058348
SH15-04	TUL1W	Messor ibericus	hybrid	worker	ibericus	structor (wild-type lineage)	ibericus	Saulce-sur-Rhône	France	Jonathan Romiguier. Yannick Juvé. Arthur Weyna	19-Apr-2022	44.7199657	4.7874608			WGS	0.00174154955833324	0.779191732222736	0.499083	0.500917	11.5253678039617	SH15-04	SRR30210802	PRJNA1145159	SAMN43058349
SH15-06	ES22A053	Messor ibericus	pure	queen	ibericus		ibericus	Parma	Italy	Enrico Schifani	14-Apr-2022	44.771575	10.317582			WGS	0.0000012210489009203	0.0135599257129773	0.999993	0.000007	16.4360965881148	SH15-06	SRR30210801	PRJNA1145159	SAMN43058350
SH15-07	ES22A053	Messor ibericus	hybrid	worker	ibericus	structor (clonal lineage)	ibericus	Parma	Italy	Enrico Schifani	14-Apr-2022	44.771575	10.317582			WGS	0.00187357994917767	0.799174300090311	0.486076	0.513924	10.8070241752049	SH15-07	SRR30210800	PRJNA1145159	SAMN43058351
SH15-08	NOL2W	Messor ibericus	hybrid	worker	ibericus	structor (clonal lineage)	ibericus	Lorch	Germany	Jonathan Romiguier. Yannick Juvé. Arthur Weyna	22-Apr-2022	50.0469699	7.8000851			WGS	0.00107823630190854	0.732267732267732	0.484197	0.515803	6.26637752646858	SH15-08	SRR30210799	PRJNA1145159	SAMN43058352
SH15-09	VLB2W1	Messor ibericus	hybrid	worker	ibericus	structor (clonal lineage)	ibericus	Villeurbanne	France	Axel François	01-Apr-2022	45.77978	4.88109			WGS	0.000863534996241617	0.727543088881379	0.486172	0.513828	5.78820534614071	SH15-09	SRR30210798	PRJNA1145159	SAMN43058353
SH15-10	VLB3W1	Messor ibericus	hybrid	worker	ibericus	structor (clonal lineage)	ibericus	Villeurbanne	France	Axel François	01-Apr-2022	45.77978	4.88109			WGS	0.000379537962846583	0.658622051130194	0.487693	0.512307	3.71326876741803	SH15-10	SRR30210796	PRJNA1145159	SAMN43058354
SH15-11	VLB2P1	Messor ibericus	pure	queen	ibericus		ibericus	Villeurbanne	France	Axel François	01-Apr-2022	45.77978	4.88109			WGS	0.00000117990385866996	0.0148754648582768	0.999992	0.000008	7.44589868835383	SH15-11	SRR30210795	PRJNA1145159	SAMN43058355
SH15-12	VLB2P2	Messor ibericus	pure	queen	ibericus		ibericus	Villeurbanne	France	Axel François	01-Apr-2022	45.77978	4.88109			WGS	0.00000125746409195564	0.0138260091631198	0.999993	0.000007	9.47767843920765	SH15-12	SRR30210794	PRJNA1145159	SAMN43058356
SH15-13	VLB2P3	Messor ibericus	pure	queen	ibericus		ibericus	Villeurbanne	France	Axel François	01-Apr-2022	45.77978	4.88109			WGS	0.00000122269224383327	0.0155252284963065	0.999992	0.000008	6.57992261099727	SH15-13	SRR30210792	PRJNA1145159	SAMN43058357
SH15-14	VLB3P1	Messor ibericus	pure	queen	ibericus		ibericus	Villeurbanne	France	Axel François	01-Apr-2022	45.77978	4.88109			WGS	0.00000147908935585592	0.0150559447209103	0.999991	0.000009	6.74020906420765	SH15-14	SRR30210653	PRJNA1145159	SAMN43058358
SH15-15	VLB3P2	Messor ibericus	pure	queen	ibericus		ibericus	Villeurbanne	France	Axel François	01-Apr-2022	45.77978	4.88109			WGS	0.00000134398140285754	0.016547850507669	0.999988	0.000012	4.57340972079918	SH15-15	SRR30210652	PRJNA1145159	SAMN43058359
SH15-16	VLB3P3	Messor ibericus	pure	queen	ibericus		ibericus	Villeurbanne	France	Axel François	01-Apr-2022	45.77978	4.88109			WGS	0.00000131939340108104	0.016793893129771	0.99999	0.00001	5.51638246755464	SH15-16	SRR30210651	PRJNA1145159	SAMN43058360
SH15-17	PAS6Q1	Messor ibericus	pure	queen	ibericus		ibericus	Passa	France	Claude Lebas	Apr-2019	42.5674213	2.7689674		Mstr_2019_Passa6	WGS	0.00000124213913237572	0.0150816289373065	0.999992	0.000008	6.86281999743852	SH15-17	SRR30210650	PRJNA1145159	SAMN43058361
SH15-18	HIL6P1	Messor ibericus	pure	queen	ibericus		ibericus	Rüdesheim am Rhein	Germany	Jonathan Romiguier. Yannick Juvé. Arthur Weyna	21-Apr-2022	49.9839326	7.9241939		Mstr_2022_HIL_06	WGS	0.00000115455329365773	0.0159936153232243	0.999991	0.000009	6.87712179474044	SH15-18	SRR30210649	PRJNA1145159	SAMN43058362
SH15-19	MU1Q2	Messor ibericus	pure	queen	ibericus		ibericus	Saint-Pierre-de-Chandieu	France	Jonathan Romiguier	25-Sep-2019	45.6634349	5.008689		Mstr_2019_Mûre_01	WGS	0.00000134543848584749	0.0153214098168227	0.999992	0.000008	6.83102170935792	SH15-19	SRR30210648	PRJNA1145159	SAMN43058363
SH15-20	MU1Q3	Messor ibericus	pure	queen	ibericus		ibericus	Saint-Pierre-de-Chandieu	France	Jonathan Romiguier	25-Sep-2019	45.6634349	5.008689		Mstr_2019_Mûre_01	WGS	0.00000125861922360424	0.0151332608504011	0.999992	0.000008	7.21878820030738	SH15-20	SRR30210645	PRJNA1145159	SAMN43058364
SH16-08	POL2W	Messor ibericus	hybrid	worker	ibericus	structor (clonal lineage)	ibericus	Pollestres	France	Claude Lebas	Apr-2019	42.6373324	2.8561271		Mstr_2019_Pollestres_01	WGS	0.00131320618710628	0.756431226765799	0.48786	0.51214	7.28934332889344	SH16-08	SRR30210644	PRJNA1145159	SAMN43058365
SH16-09	HIL6W	Messor ibericus	hybrid	worker	ibericus	structor (wild-type lineage)	ibericus	Rüdesheim am Rhein	Germany	Jonathan Romiguier. Yannick Juvé. Arthur Weyna	21-Apr-2022	49.9839326	7.9241939		Mstr_2022_HIL_06	WGS	0.00192291949595846	0.797923403395311	0.498035	0.501965	12.6982742745902	SH16-09	SRR30210643	PRJNA1145159	SAMN43058366
SH16-10	PAS1W	Messor ibericus	hybrid	worker	ibericus	structor (clonal lineage)	ibericus	Passa	France	Claude Lebas	Apr-2019	42.5674213	2.7689674		Mstr_2019_Passa_01	WGS	0.00157719584663591	0.77732480682121	0.485749	0.514251	10.281932675888	SH16-10	SRR30210642	PRJNA1145159	SAMN43058367
SH16-11	PAS6W	Messor ibericus	hybrid	worker	ibericus	structor (clonal lineage)	ibericus	Passa	France	Claude Lebas	Apr-2019	42.5674213	2.7689674		Mstr_2019_Passa_06	WGS	0.00166312584893669	0.768739387078515	0.48523	0.51477	10.0501546277322	SH16-11	SRR30210641	PRJNA1145159	SAMN43058368
SH16-12	PAS7W	Messor ibericus	hybrid	worker	ibericus	structor (clonal lineage)	ibericus	Passa	France	Claude Lebas	Apr-2019	42.5674213	2.7689674		Mstr_2019_Passa_07	WGS	0.00119468783293641	0.712676738623634	0.482903	0.517097	7.3659243818306	SH16-12	SRR30210640	PRJNA1145159	SAMN43058369
SH16-13	MTN1W1	Messor ibericus	hybrid	worker	ibericus	structor (clonal lineage)	ibericus	Estagel	France	Yannick Juvé	23-Mar-2022	42.7619592	2.6995638			WGS	0.00160803687278891	0.79147888062048	0.486917	0.513083	9.4164550170765	SH16-13	SRR30210639	PRJNA1145159	SAMN43058370
SH16-14	THU1W1	Messor ibericus	hybrid	worker	ibericus	structor (clonal lineage)	ibericus	Thuir	France	Yannick Juvé	23-Mar-2022	42.6590083	2.7157909			WGS	0.00166583984336412	0.77562915350256	0.487249	0.512751	8.84327340676229	SH16-14	SRR30210638	PRJNA1145159	SAMN43058371
SH16-15	CST1W1	Messor ibericus	hybrid	worker	ibericus	structor (clonal lineage)	ibericus	Castelnou	France	Yannick Juvé	23-Mar-2022	42.6282066	2.7143107			WGS	0.00181084919327284	0.79998977322118	0.485049	0.514951	10.8718372438525	SH16-15	SRR30210637	PRJNA1145159	SAMN43058372
SH16-16	CST2W1	Messor ibericus	hybrid	worker	ibericus	structor (clonal lineage)	ibericus	Castelnou	France	Yannick Juvé	23-Mar-2022	42.6307321	2.7176008			WGS	0.00178837555189375	0.794501736021143	0.48513	0.51487	10.3053781028005	SH16-16	SRR30210636	PRJNA1145159	SAMN43058373
SH16-17	CST3W1	Messor ibericus	hybrid	worker	ibericus	structor (clonal lineage)	ibericus	Castelnou	France	Yannick Juvé	23-Mar-2022	42.613253	2.6992581			WGS	0.00159707642439553	0.778249322344824	0.487397	0.512603	8.50323277083333	SH16-17	SRR30210634	PRJNA1145159	SAMN43058374
SH16-18	MI5W1	Messor ibericus	hybrid	worker	ibericus	structor (clonal lineage)	ibericus	Millas	France	Yannick Juvé	23-Mar-2022	42.6993958	2.6975013			WGS	0.00162833144362763	0.781422967381375	0.485937	0.514063	9.08368794057377	SH16-18	SRR30210633	PRJNA1145159	SAMN43058375
SH17-01	ES22A053M1	Messor ibericus	pure	male	ibericus		ibericus	Parma	Italy	Enrico Schifani	14-Apr-2022	44.771575	10.317582			WGS	0.00000143309836729468	0.0146450927128853	0.999992	0.000008	8.35122898907104	SH17-01	SRR30210632	PRJNA1145159	SAMN43058376
SH17-02	ES22A053M2	Messor ibericus	pure	male	ibericus		ibericus	Parma	Italy	Enrico Schifani	14-Apr-2022	44.771575	10.317582			WGS	0.00000126588139318931	0.0149474375821288	0.999992	0.000008	10.4156744759221	SH17-02	SRR30210631	PRJNA1145159	SAMN43058377
SH17-03	POL2P	Messor ibericus	pure	queen	ibericus		ibericus	Pollestres	France	Claude Lebas	Apr-2019	42.6373324	2.8561271		Mstr_2019_Pollestres_01	WGS	0.00000130707828368872	0.0154044802113987	0.999992	0.000008	7.88434084955601	SH17-03	SRR30210630	PRJNA1145159	SAMN43058378
SH17-04	POL2M1	Messor ibericus	pure	male	ibericus		ibericus	Pollestres	France	Claude Lebas	Apr-2019	42.6373324	2.8561271		Mstr_2019_Pollestres_01	WGS	0.00000625977358972301	0.0689622462530829	0.970496	0.029504	7.56276855806011	SH17-04	SRR30210509	PRJNA1145159	SAMN43058379
SH17-05	POL2M2	Messor ibericus	pure	male	ibericus		ibericus	Pollestres	France	Claude Lebas	Apr-2019	42.6373324	2.8561271		Mstr_2019_Pollestres_01	WGS	0.00000065984969696888	0.0149421233206144	0.999991	0.000009	6.89010976229508	SH17-05	SRR30210508	PRJNA1145159	SAMN43058380
SH17-06	TUL1Q2	Messor ibericus	pure	queen	ibericus		ibericus	Saulce-sur-Rhône	France	Jonathan Romiguier. Yannick Juvé. Arthur Weyna	19-Apr-2022	44.7199657	4.7874608			WGS	0.00000127241889448589	0.0153304132546182	0.999991	0.000009	6.93693801058743	SH17-06	SRR30210507	PRJNA1145159	SAMN43058381
SH17-07	TUL1M1	Messor ibericus	pure	male	ibericus		ibericus	Saulce-sur-Rhône	France	Jonathan Romiguier. Yannick Juvé. Arthur Weyna	19-Apr-2022	44.7199657	4.7874608			WGS	0.00000194818972690264	0.014530442414589	0.999991	0.000009	6.30331060536202	SH17-07	SRR30210506	PRJNA1145159	SAMN43058382
SH17-08	TUL1M2	Messor ibericus	pure	male	ibericus		ibericus	Saulce-sur-Rhône	France	Jonathan Romiguier. Yannick Juvé. Arthur Weyna	19-Apr-2022	44.7199657	4.7874608			WGS	0.00000137877397681874	0.0151359061732308	0.999993	0.000007	12.9038850961407	SH17-08	SRR30210505	PRJNA1145159	SAMN43058383
SH17-09	TUL1M3	Messor ibericus	pure	male	ibericus		ibericus	Saulce-sur-Rhône	France	Jonathan Romiguier. Yannick Juvé. Arthur Weyna	19-Apr-2022	44.7199657	4.7874608			WGS	0.00000143949501338133	0.0154747430087322	0.999992	0.000008	9.8431479170082	SH17-09	SRR30210503	PRJNA1145159	SAMN43058384
SH17-10	TUL2M	Messor ibericus	pure	male	structor (wild-type lineage)		ibericus	Saulce-sur-Rhône	France	Jonathan Romiguier. Yannick Juvé. Arthur Weyna	19-Apr-2022	44.7199657	4.7874608			WGS	0.0000011934819580423	0.0345561410620186	0.000008	0.999992	10.0533373565574	SH17-10	SRR30210502	PRJNA1145159	SAMN43058385
SH17-11	COR1M	Messor ibericus	pure	male	ibericus		ibericus	Corbère	France	Claude Lebas	19-May-2021	42.6514639	2.6439104		Mstr_2021_Corbère_01	WGS	0.00000125521758556481	0.014652119273392	0.999992	0.000008	7.36813895491803	SH17-11	SRR30210501	PRJNA1145159	SAMN43058386
SH17-15	MTN1Q1	Messor ibericus	pure	queen	ibericus		ibericus	Estagel	France	Yannick Juvé	23-Mar-2022	42.7619592	2.6995637			WGS	0.00000146315656290885	0.0143167960460931	0.999993	0.000007	8.82032881864754	SH17-15	SRR30210500	PRJNA1145159	SAMN43058387
SH17-16	VIL1P1	Messor ibericus	pure	queen	ibericus		ibericus	Villeneuve-de-la-Raho	France	Jonathan Romiguier	May 2018	42.6446	2.897683			WGS	0.00000136089984942021	0.0145310061018873	0.999992	0.000008	7.95126838456284	SH17-16	SRR30210499	PRJNA1145159	SAMN43058388
SH18-02	RVcoll200096f1	Messor ibericus	hybrid	worker	ibericus	structor (clonal lineage)	ibericus	Carbasi. Barcelona	Spain	Menchetti Mattia. Vila Roger. Hinojosa Joan Carles	25-Mar-2021	41.623646	1.426874			WGS	0.000600429923601066	0.655493851646172	0.483678	0.516322	4.81724762465847	SH18-02	SRR30210498	PRJNA1145159	SAMN43058389
SH18-03	RVcoll200096f1	Messor structor	pure	male	structor (clonal lineage)		ibericus	Carbasi. Barcelona	Spain	Menchetti Mattia. Vila Roger. Hinojosa Joan Carles	25-Mar-2021	41.623646	1.426874			WGS	0.00000120497634658941	0.036299726231115	0.00001	0.99999	5.40836669279372	SH18-03	SRR30210497	PRJNA1145159	SAMN43058390
SH18-04	MM17A299a1	Messor ibericus	hybrid	worker	ibericus	structor (clonal lineage)	ibericus	Monsummano Terme. Pistoia	Italy	Menchetti Mattia	19-Oct-2017	43.872892	10.826549			WGS	0.000686966571867281	0.695886962523854	0.484345	0.515655	4.56812070645492	SH18-04	SRR30210496	PRJNA1145159	SAMN43058391
SH18-05	MM17A299a1	Messor ibericus	pure	male	ibericus		ibericus	Monsummano Terme. Pistoia	Italy	Menchetti Mattia	19-Oct-2017	43.872892	10.826549			WGS	0.00000124555445296789	0.0164398248801263	0.999992	0.000008	7.93239314036885	SH18-05	SRR30210495	PRJNA1145159	SAMN43058392
SH18-07	JRE21W1	Messor ibericus	hybrid	worker	ibericus	structor (clonal lineage)	ibericus	Porcuna	Spain	Jonathan Romiguier	14-Oct-2022	37.8684983	-4.1839768			WGS	0.00155600308714825	0.766269174630277	0.482393	0.517607	8.74207085894809	SH18-07	SRR30210494	PRJNA1145159	SAMN43058393
SH18-08	MOMA1M1	Messor ibericus	pure	male	ibericus		ibericus	Montpellier	France	Arthur W. Yannick J	14-Apr-2022	43.640578	3.872015			WGS	0.00000197281627822715	0.0150072974173488	0.999991	0.000009	6.61342696892077	SH18-08	SRR30210492	PRJNA1145159	SAMN43058394
SH18-09	MOMA3M1	Messor ibericus	pure	male	ibericus		ibericus	Montpellier	France	Jonathan Romiguier. Yannick Juvé	14-Apr-2022	43.640578	3.872015			WGS	0.00000128012243410851	0.0151460835275139	0.999992	0.000008	7.09996430327869	SH18-09	SRR30210491	PRJNA1145159	SAMN43058395
SH18-10	MOMA3M2	Messor ibericus	pure	male	ibericus		ibericus	Montpellier	France	Jonathan Romiguier. Yannick Juvé	14-Apr-2022	43.640578	3.872015			WGS	0.00000148608559980791	0.0180545320560059	0.999992	0.000008	8.02907418545082	SH18-10	SRR30210490	PRJNA1145159	SAMN43058396
SH18-11	MOMA3M3	Messor ibericus	pure	male	ibericus		ibericus	Montpellier	France	Jonathan Romiguier. Yannick Juvé	14-Apr-2022	43.640578	3.872015			WGS	0.00000122273253342834	0.0152913582503275	0.999992	0.000008	6.93178622438525	SH18-11	SRR30210489	PRJNA1145159	SAMN43058397
SH18-12	MOMA3M4	Messor ibericus	pure	male	ibericus		ibericus	Montpellier	France	Jonathan Romiguier. Yannick Juvé	14-Apr-2022	43.640578	3.872015			WGS	0.00000133019903765463	0.014118573517831	0.999992	0.000008	8.10538158811475	SH18-12	SRR30210488	PRJNA1145159	SAMN43058398
SH18-13	MOMA3M5	Messor ibericus	pure	male	ibericus		ibericus	Montpellier	France	Jonathan Romiguier. Yannick Juvé	14-Apr-2022	43.640578	3.872015			WGS	0.00000177710592129301	0.0193138138850662	0.999987	0.000013	4.01209439959016	SH18-13	SRR30210487	PRJNA1145159	SAMN43058399
SH18-14	NOL1M1	Messor ibericus	pure	male	ibericus		ibericus	Lorch	Germany	Jonathan Romiguier. Yannick Juvé. Arthur Weyna	22-Apr-2022	50.0469699	7.8000851			WGS	0.00000146894289869267	0.0187234308577144	0.999991	0.000009	7.27368286885246	SH18-14	SRR30210486	PRJNA1145159	SAMN43058400
SH18-15	NOL1M2	Messor ibericus	pure	male	ibericus		ibericus	Lorch	Germany	Jonathan Romiguier. Yannick Juvé. Arthur Weyna	22-Apr-2022	50.0469699	7.8000851			WGS	0.00000130923908624634	0.0148720823866151	0.999992	0.000008	7.11263388831967	SH18-15	SRR30210485	PRJNA1145159	SAMN43058401
SH18-16	PAS8M1	Messor ibericus	pure	male	ibericus		ibericus	Passa	France	Claude Lebas	Apr-2019	42.585556	2.798889			WGS	0.00000129617933405679	0.0150753768844221	0.999991	0.000009	6.98531674351093	SH18-16	SRR30210484	PRJNA1145159	SAMN43058402
SH18-17	PAS8M2	Messor ibericus	pure	male	ibericus		ibericus	Passa	France	Claude Lebas	Apr-2019	42.585556	2.798889			WGS	0.00000124019544961406	0.0169665649710479	0.999991	0.000009	6.86844332035519	SH18-17	SRR30210483	PRJNA1145159	SAMN43058403
SH18-18	PAS8M3	Messor ibericus	pure	male	ibericus		ibericus	Passa	France	Claude Lebas	Apr-2019	42.585556	2.798889			WGS	0.00000125909665677213	0.0145526651878739	0.999991	0.000009	5.76277596875	SH18-18	SRR30210481	PRJNA1145159	SAMN43058404
SH18-19	PAS8M4	Messor ibericus	pure	male	ibericus		ibericus	Passa	France	Claude Lebas	Apr-2019	42.585556	2.798889			WGS	0.0000025397099692261	0.0283986156483488	0.999985	0.000015	6.1606513119877	SH18-19	SRR30210480	PRJNA1145159	SAMN43058405
SH18-20	NYLS5M3	Messor ibericus	mosaic	male	ibericus	structor (clonal lineage)	ibericus	Nyls	France	Claude Lebas	Apr-2019	42.585556	2.798889			WGS	0.00000156626868954656	0.0305609505312464	0.303626	0.696374	6.98170397540984	SH18-20	SRR30210479	PRJNA1145159	SAMN43058406
SH18-21	COR3M1	Messor ibericus	pure	male	ibericus		ibericus	Corbère	France	Claude Lebas	19-May-2021	42.6514954	2.6439104			WGS	0.00000134329248258137	0.0144927536231884	0.999992	0.000008	6.43454353995902	SH18-21	SRR30210478	PRJNA1145159	SAMN43058407
SH18-22	COR3M2	Messor ibericus	pure	male	ibericus		ibericus	Corbère	France	Claude Lebas	19-May-2021	42.6514954	2.6439104			WGS	0.00000135486552861023	0.015676028739386	0.999991	0.000009	6.05745821396858	SH18-22	SRR30210477	PRJNA1145159	SAMN43058408
SH18-23-total	ORT3M1	Messor ibericus	pure	male	ibericus		ibericus	Ortaffa	France	Claude Lebas	19-May-2021	42.5735	2.92305	ORT3Q1		WGS	0.00000112423612083399	0.0125784673694185	0.999994	0.000006	37.8633089310109	SH18-23-total	SRR30210476	PRJNA1145159	SAMN43058409
SH18-24-total	ORT3P1	Messor ibericus	pure	queen	ibericus		ibericus	Ortaffa	France	Claude Lebas	19-May-2021	42.5735	2.92305	ORT3Q1		WGS	0.00000119734834215309	0.0128347406513872	0.999994	0.000006	40.7393491717896	SH18-24-total	SRR30210475	PRJNA1145159	SAMN43058410
SH18-25	BAN1M1	Messor ibericus	pure	male	ibericus		ibericus	Banyuls-sur-mer	France	Claude Lebas	19-May-2021	42.4602082	3.0664661			WGS	0.0000013432749842456	0.0141972854790164	0.999992	0.000008	7.84095567452186	SH18-25	SRR30210474	PRJNA1145159	SAMN43058411
SH18-26	BAN1M2	Messor ibericus	pure	male	ibericus		ibericus	Banyuls-sur-mer	France	Claude Lebas	19-May-2021	42.4602082	3.0664661			WGS	0.00000176364278129167	0.0167754238550699	0.999992	0.000008	6.92656169911202	SH18-26	SRR30210473	PRJNA1145159	SAMN43058412
SH18-27-total	ORT3Q1	Messor ibericus	pure	queen	ibericus		ibericus	Ortaffa	France	Claude Lebas	19-May-2021	42.5735	2.92305			WGS	0.00000117301177957474	0.0128232079041413	0.999994	0.000006	54.6760194672131	SH18-27-total	SRR30210472	PRJNA1145159	SAMN43058413
SH18-28-total	ORT3Q1S	Messor ibericus	hybrid	spermatheca	ibericus	structor (clonal lineage)	ibericus	Ortaffa	France	Claude Lebas	19-May-2021	42.5735	2.92305			WGS	0.00232854805715563	0.84179792010795	0.487002	0.512998	56.0040596994535	SH18-28-total	SRR30210849	PRJNA1145159	SAMN43058414
SH18-29	BAN1Q1	Messor ibericus	pure	queen	ibericus		ibericus	Banyuls-sur-mer	France	Claude Lebas	19-May-2021	42.4602082	3.0664661			WGS	0.00000116985541294887	0.0151523221133362	0.999993	0.000007	10.5183762346311	SH18-29	SRR30210848	PRJNA1145159	SAMN43058415
SH18-30	BAN1Q1S	Messor ibericus	hybrid	spermatheca	ibericus	structor (clonal lineage)	ibericus	Banyuls-sur-mer	France	Claude Lebas	19-May-2021	42.4602082	3.0664661			WGS	0.00181603053321807	0.758654066583459	0.442229	0.557771	9.36555318818306	SH18-30	SRR30210847	PRJNA1145159	SAMN43058416
SH19-01	ORT3M2	Messor structor	pure	male	structor (clonal lineage)		ibericus	Ortaffa	France	Claude Lebas	19-May-2021	42.5735	2.92305	ORT3Q1		WGS	0.00000107702753810323	0.0297952448462593	0.000006	0.999994	95.9608928620219	SH19-01	SRR30210846	PRJNA1145159	SAMN43058417
SH19-02	ORT3M3	Messor ibericus	pure	male	ibericus		ibericus	Ortaffa	France	Claude Lebas	19-May-2021	42.5735	2.92305	ORT3Q1		WGS	0.00000119582573787509	0.0123743412346482	0.999994	0.000006	72.7885052595628	SH19-02	SRR30210845	PRJNA1145159	SAMN43058418
SH19-03	ORT3M4	Messor ibericus	pure	male	ibericus		ibericus	Ortaffa	France	Claude Lebas	19-May-2021	42.5735	2.92305	ORT3Q1		WGS	0.00000120734570084333	0.0126779204495321	0.999994	0.000006	71.7592338627049	SH19-03	SRR30210844	PRJNA1145159	SAMN43058419
SH19-04	ORT3M5	Messor structor	pure	male	structor (clonal lineage)		ibericus	Ortaffa	France	Claude Lebas	19-May-2021	42.5735	2.92305	ORT3Q1		WGS	0.00000108761362954619	0.029193687097599	0.000006	0.999994	92.7375692281421	SH19-04	SRR30210843	PRJNA1145159	SAMN43058420
SH19-05	ORT3P2	Messor ibericus	hybrid	queen	ibericus	structor (clonal lineage)	ibericus	Ortaffa	France	Claude Lebas	19-May-2021	42.5735	2.92305	ORT3Q1		WGS	0.00231683008239928	0.841913217282172	0.487003	0.512997	85.4785892759563	SH19-05	SRR30210842	PRJNA1145159	SAMN43058421
SH19-06	ORT3P3	Messor ibericus	pure	queen	ibericus		ibericus	Ortaffa	France	Claude Lebas	19-May-2021	42.5735	2.92305	ORT3Q1		WGS	0.00000119257132534605	0.0131389572403547	0.999994	0.000006	75.5833226775956	SH19-06	SRR30210841	PRJNA1145159	SAMN43058422
SRR4292916	MMEQ1	Messor ponticus	pure	queen	ponticus		ponticus		Greece	Jonathan Romiguier et al. 2016	2013	NA	NA			RNA-seq	0.00000524579518040954	0.0543509227311576	NA	NA	172.341946549044	SRR4292916	SRR4292916	PRJNA342761
SRR4292917	MMEQ2	Messor ponticus	pure	queen	ponticus		ponticus		Greece	Jonathan Romiguier et al. 2016	2013	NA	NA			RNA-seq	0.00000527102808885767	0.0571489840776283	NA	NA	189.784209386373	SRR4292917	SRR4292917	PRJNA342761
SRR4292918	MMEW1	Messor ponticus	pure	worker	ponticus		ponticus		Greece	Jonathan Romiguier et al. 2016	2013	NA	NA	MMEQ1		RNA-seq	0.00000443220715207289	0.0539230005257931	NA	NA	154.801279228791	SRR4292918	SRR4292918	PRJNA342761
SRR4292919	MMEW5	Messor ponticus	pure	worker	ponticus		ponticus		Greece	Jonathan Romiguier et al. 2016	2013	NA	NA	MMEQ2		RNA-seq	0.00000335508755946741	0.0582069946910404	NA	NA	148.050830249505	SRR4292919	SRR4292919	PRJNA342761
SRR4292923	GA40L	Messor ibericus	hybrid	worker	ibericus	structor (clonal lineage)	ibericus	Saint Guilhem le Desert	France	Jonathan Romiguier et al. 2016	2013	43.734	3.518			RNA-seq	0.00178171056087275	0.799476872981557	0.491156	0.508844	57.1182731888149	SRR4292923	SRR4292923	PRJNA342761
SRR4292924	GA40M	Messor ibericus	hybrid	worker	ibericus	structor (clonal lineage)	ibericus	Nimes	France	Jonathan Romiguier et al. 2016	2013	43.833	4.367			RNA-seq	0.00221738918818764	0.816399932411229	0.492854	0.507146	177.102273575734	SRR4292924	SRR4292924	PRJNA342761
SRR4292925	GA40N	Messor ibericus	hybrid	worker	ibericus	structor (wild-type lineage)	ibericus	Lyon	France	Jonathan Romiguier et al. 2016	2013	45.765	4.834			RNA-seq	0.0019031740335712	0.791574392261677	0.504189	0.495811	128.970690400444	SRR4292925	SRR4292925	PRJNA342761
SRR4292926	MSESP5	Messor structor	pure	queen	structor (wild-type lineage)		structor	Espalion	France	Jonathan Romiguier et al. 2016	2013	44.52	2.757			RNA-seq	0.00000172773383791318	0.0444557449883575	0.000008	0.999992	58.9650880657958	SRR4292926	SRR4292926	PRJNA342761
SRR4292927	MSTQ4	Messor ibericus	pure	queen	ibericus		ibericus	Toulouse	France	Jonathan Romiguier et al. 2016	2013	43.604	1.448			RNA-seq	0.00000362178945518804	0.0122637893930014	0.999991	0.000009	147.334327031028	SRR4292927	SRR4292927	PRJNA342761
SRR4292928	MSTQ5	Messor ibericus	pure	queen	ibericus		ibericus	Toulouse	France	Jonathan Romiguier et al. 2016	2013	43.604	1.448			RNA-seq	0.00000219019849957191	0.00723055934515689	0.999993	0.000007	188.687067555721	SRR4292928	SRR4292928	PRJNA342761
SRR4292929	MSTW11	Messor ibericus	hybrid	worker	ibericus	structor (clonal lineage)	ibericus	Toulouse	France	Jonathan Romiguier et al. 2016	2013	43.604	1.448	MSTQ4		RNA-seq	0.00190515623844186	0.804977040438454	0.490524	0.509476	138.832467055704	SRR4292929	SRR4292929	PRJNA342761
SRR4292930	MSZOD2	Messor ibericus	pure	queen	ibericus		ibericus	Zadar	Croatia	Jonathan Romiguier et al. 2016	2013	44.117	15.244			RNA-seq	0.00000246733191094754	0.0068023463964088	0.993504	0.006496	54.2330050963627	SRR4292930	SRR4292930	PRJNA342761
Y14133-1	Y14133-1	Messor ibericus	hybrid	worker	ibericus	structor (clonal lineage)	ibericus	Krk	Croatia	Florian Steiner and Birgit Schlick-Steiner	03-Jun-2004	45.126	15.306			WGS	0.00225672768467402	0.824736279566894	0.475939	0.524061	66.6513817452186	Y14133-1	SRR30210629	PRJNA1145159	SAMN43058423
Y14576-5	Y14576-5	Messor structor	pure	worker	structor (wild-type lineage)		structor	Hackelsberg	Austria	Florian Steiner and Birgit Schlick-Steiner	21-Sep-2004	47.95	16.77			WGS	0.00000343624072481996	0.132280056774554	0.000017	0.999983	89.8281568989071	Y14576-5	SRR30210627	PRJNA1145159	SAMN43058424
Y14582-1	Y14582-1	Messor structor	pure	worker	structor (wild-type lineage)		structor	Hackelsberg	Austria	Florian Steiner and Birgit Schlick-Steiner	21-Sep-2004	47.95	16.77			WGS	0.00000405187439668499	0.113146150985496	0.000012	0.999988	93.0697606386612	Y14582-1	SRR30210626	PRJNA1145159	SAMN43058425
Y14750-1	Y14750-1	Messor structor	pure	worker	structor (wild-type lineage)		structor	Zemen	Bulgaria	Florian Steiner and Birgit Schlick-Steiner	06-Oct-2004	42.44	22.7			WGS	0.00000368328850890805	0.099209669920967	0.006914	0.993086	88.8088003073771	Y14750-1	SRR30210625	PRJNA1145159	SAMN43058426
Y14753-1	Y14753-1	Messor ponticus	pure	worker	ponticus		ponticus	Zemen	Bulgaria	Florian Steiner and Birgit Schlick-Steiner	06-Oct-2004	42.46	22.71			WGS	0.0000040921082252958	0.0511116790186558	NA	NA	70.870502988388	Y14753-1	SRR30210624	PRJNA1145159	SAMN43058427
Y14759-1	Y14759-1	Messor ponticus	hybrid	worker	ponticus	structor (wild-type lineage)	ponticus	Zemen	Bulgaria	Florian Steiner and Birgit Schlick-Steiner	06-Oct-2004	42.45	22.7			WGS	0.00127262610371426	0.576760301367315	NA	NA	84.2777325819672	Y14759-1	SRR30210623	PRJNA1145159	SAMN43058428
Y15241-1	Y15241-1	Messor mcarthuri	pure	worker	mcarthuri		mcarthuri	Kale	Turkey	Florian Steiner and Birgit Schlick-Steiner	08-Apr-2005	36.24	29.99			WGS	0.00000173176681628768	0.015729343602392	NA	NA	48.0558987534153	Y15241-1	SRR30210622	PRJNA1145159	SAMN43058429
Y15243-1	Y15243-1	Messor mcarthuri	pure	worker	mcarthuri		mcarthuri	Sögüt	Turkey	Florian Steiner and Birgit Schlick-Steiner	06-Apr-2005	37.26	29.59			WGS	0.0000034581338090724	0.0179805075480915	NA	NA	54.3170898907104	Y15243-1	SRR30210621	PRJNA1145159	SAMN43058430
Y15267-1	Y15267-1	Messor structor	pure	worker	structor (wild-type lineage)		structor	Rilly	France	Florian Steiner and Birgit Schlick-Steiner	30-Apr-2005	46.91	0.83			WGS	0.0000018838729360229	0.0808869674360226	0.000007	0.999993	68.8475774931694	Y15267-1	SRR30210620	PRJNA1145159	SAMN43058431
Y15268-1	Y15268-1	Messor structor	pure	worker	structor (wild-type lineage)		structor	Le Grand Pressigny	France	Florian Steiner and Birgit Schlick-Steiner	30-Apr-2005	46.91	0.83			WGS	0.00000208680215458053	0.0856731126812942	0.000007	0.999993	69.4193062329235	Y15268-1	SRR30210619	PRJNA1145159	SAMN43058432
Y15420-1	Y15420-1	Messor ibericus	hybrid	worker	ibericus	structor (clonal lineage)	ibericus	Thesprotia	Greece	Florian Steiner and Birgit Schlick-Steiner	13-Jun-2005	39.45	20.64			WGS	0.00204047983121961	0.782312608948286	0.449227	0.550773	65.8779506147541	Y15420-1	SRR30210618	PRJNA1145159	SAMN43058433
Y15452-1	Y15452-1	Messor muticus	pure	worker	muticus		muticus	Lichk	Armenia	Florian Steiner and Birgit Schlick-Steiner	18-May-2005	39.1	46.17			WGS	0.00000314504422203263	0.0642822282646587	NA	NA	78.0352911372951	Y15452-1	SRR30210616	PRJNA1145159	SAMN43058434
Y15472-1	Y15472-1	Messor muticus	pure	queen	muticus		muticus	Mt. Aragats	Armenia	Florian Steiner and Birgit Schlick-Steiner	25-May-2005	39.7	44.2			WGS	0.00000646109115013225	0.0875876692219866	NA	NA	27.8718663422131	Y15472-1	SRR30210615	PRJNA1145159	SAMN43058435
Y15473-1	Y15473-1	Messor muticus	pure	worker	muticus		muticus	Mt. Aragats	Armenia	Florian Steiner and Birgit Schlick-Steiner	25-May-2005	40.38	44.27			WGS	0.00000477003264858322	0.0877347963548447	NA	NA	73.8741835724044	Y15473-1	SRR30210614	PRJNA1145159	SAMN43058436
Y15479-1	Y15479-1	Messor muticus	pure	worker	muticus		muticus	Gnishik	Armenia	Florian Steiner and Birgit Schlick-Steiner	26-May-2005	39.62	45.5			WGS	0.00000282043460686411	0.0611167937511624	NA	NA	72.6639945013661	Y15479-1	SRR30210613	PRJNA1145159	SAMN43058437
Y15609-1	Y15609-1	Messor ibericus	hybrid	worker	ibericus	structor (clonal lineage)	ibericus	Rio Frio vic. Jaen	Spain	Florian Steiner and Birgit Schlick-Steiner	12-Feb-2000	37.7	-3.8			WGS	0.00231617402203434	0.840769659788065	0.487043	0.512957	79.5446148907104	Y15609-1	SRR30210612	PRJNA1145159	SAMN43058438
Y16370-1	Y16370-1	Messor mcarthuri	pure	worker	mcarthuri		mcarthuri	Agia Marina	Greece	Florian Steiner and Birgit Schlick-Steiner	10-Sep-2005	35.52	23.92			WGS	0.00000197305042506851	0.0140055370727962	NA	NA	55.007056454918	Y16370-1	SRR30210611	PRJNA1145159	SAMN43058439
Y16627-1	Y16627-1	Messor structor	pure	worker	structor (wild-type lineage)		structor	Rochepaule	France	Florian Steiner and Birgit Schlick-Steiner	Oct-2006	45.08	4.46			WGS	0.00000173109697874499	0.0675386831466939	0.000007	0.999993	76.8045199453552	Y16627-1	SRR30210610	PRJNA1145159	SAMN43058440
Y17671-1	Y17671-1	Messor ibericus	hybrid	worker	ibericus	structor (clonal lineage)	ibericus	Coldrerio	Switzerland	Florian Steiner and Birgit Schlick-Steiner	09-Sep-2007	45.85	8.99			WGS	0.00229175203870782	0.836962331234169	0.483583	0.516417	94.9642485655738	Y17671-1	SRR30210609	PRJNA1145159	SAMN43058441

## Sheet: Column description
seq_id	ID of the genome/transcriptome sequencing of each individual
sample_id	ID of the sample (this may be the same ID than the seq_id)
species	Species based on morphology. All M. ibericus hybrid workers are noted as M. ibericus but have an ibericus/structor nuclear genome
hybridStatus	Indicates if nuclear genome is considered as hybrid or not following Material and Methods
caste	Caste of the individual
nuclear1_clade	Species origin of the nuclear genome. When the individual is hybrid, this specifies the maternal species. M. structor is divided into two lineages : wild-type and clonal lineages
nuclear2_clade	Paternal species of the nuclear genome. When the individual is not hybrid, this cell is blank
mitochondrial_clade	Mitochondrial clade in which the mitochondria of the individual belong according to Fig S2
population	Geographical locality of the sample
country	Country of origin of the sample
source	Collector or publication of origin of the sample/sequencing resource
lat	Latitude (GPS)
lon	Longitude (GPS)
mother	When the individual has a sequenced mother, the name of the mother is precised here
colony	When several individuals have been sequenced from the same colony, the name of the colony is indicated here
sequencing_type	Indicate if the sequencing data are based on Whole Genome Sequencing (WGS) or Transcriptome (RNA-seq)
stan_gamma_mean	Value of the estimated gamma parameter from the Weyna et al. 2022 approach. Gamma measure the heterozygosity acquired during divergence between two populations, and is assumed to be close to zero in nonhybrids and nonzero in hybrids
SNP heterozygosity	Proportion of heterozygote sites from total SNP positions
ibericusGenomeProportion	Population ancestry proportion corresponding to the M. ibericus genome (as estimated by fastSTRUCTURE)
structorGenomeProportion	Population ancestry proportion corresponding to the M. structor genome (as estimated by fastSTRUCTURE)
mean coverage	mean coverage of the genome/transcriptome
SRAaccession	SRA ID on NCBI
BioProject	BioProject ID on NCBI
BioSampleAccession	BioSample ID on NCBI
