# Supplementary material for: One mother for two species via obligate cross-species cloning in ants
Source: Nature. 2025 Sep 3;646(8084):372–7. doi: 10.1038/s41586-025-09425-w (PMC12507663; doi:10.1038/s41586-025-09425-w)
Supplement: Supplementary file 5 — This file contains details and morphological measurements of males inspected for morphological analyses. Precise descriptions of each measured morphological criterion are available in sheet 2. [file 41586_2025_9425_MOESM5_ESM.xlsx]

## Sheet: tableS5
ID	Taxa	Lineage name	MsctmSetD	Ster1Set	Pang	µRetAnepi	PterStig	Total length	locality	gps	sampling date	collector	observation
MTN1m1	M. ibericus	M. ibericus	20	16	87	1	0	0.889627654	Estagel	N 42.7619592° E 2.6995636°	2022-03-23	Y. Juvé	Scrubland, nest next to a vineyard and kermes oak groove
MTN1m5	M. ibericus	M. ibericus	17	19	89.5	1	0	0.7925531861	Estagel	N 42.7619592° E 2.6995636°	2022-03-23	Y. Juvé	Scrubland, nest next to a vineyard and kermes oak groove
MTN1m6	M. ibericus	M. ibericus	17	13	90.5	1	0	0.817819143375	Estagel	N 42.7619592° E 2.6995636°	2022-03-23	Y. Juvé	Scrubland, nest next to a vineyard and kermes oak groove
ORT3m6	M. ibericus	M. ibericus	18	22	88	1	0	0.82712765395	Ortaffa	N 42.573500° E 2.923050°	2022-05-19	C. Lebas	Riverbank, riparian vegetation
MOMA3m10	M. ibericus	M. ibericus	20	14	87	1	0	0.8829787174	Montpellier	N 42.573500° E 2.923050°	2022-04-15	J. Romiguier and Y. Juvé	Nest under a rock in urban wood park
URE2m1	M. ibericus	M. ibericus	20	13	89	1	0	0.83244680285	Collioure	N 45.783765° E 4.878310°	2018-05-01	C. Lebas
TEN1m1	M. ibericus	M. ibericus	15	9	75	1	0	0.898009951638806	Lyon	N 45.783765° E 4.878310°	2023-03-06	Y. Juvé, J. Romiguier, A. Weyna, E. Lauroua	University campus, under large cement blocks
VIE1m3	M. structor	M. structor (wild-type lineage)	15	30	103.5	1	0	0.771808506	Vienna	N 48.7519820127636 E 15.9429570101201	2022	F. M. Steiner, B. Schlick-Steiner
VIE1m4	M. structor	M. structor (wild-type lineage)	13	25	99	0	0	0.7819148883	Vienna	N 48.7519820127636 E 15.9429570101201	2022	F. M. Steiner, B. Schlick-Steiner
VIE3m7	M. structor	M. structor (wild-type lineage)	16	32	92.5	0	0	0.79521276055	Vienna	N 48.6712605 E 15.88443799	2022	F. M. Steiner, B. Schlick-Steiner
VIE3m8	M. structor	M. structor (wild-type lineage)	15	23	100	0	0	0.688829782911702	Vienna	N 48.6712605 E 15.88443799	2022	F. M. Steiner, B. Schlick-Steiner
FER1m2	M. structor	M. structor (wild-type lineage)	19	36	100	0	0	0.935323384595025	Ferrières-les-Verreries	N 43.875233° E 3.794880°	2023-04-02	Y. Juvé	Scrubland with green oak groves, nest under a rock, calcareous and stony soil
FER2m1	M. structor	M. structor (wild-type lineage)	16	38	102.5	0	0	0.861940299804477	Ferrières-les-Verreries	N 43.862793° E 3.802303°	2023-04-02	Y. Juvé	Nest under a big rock, thermophilic riparian vegetation close to a riverbank
FER2m2	M. structor	M. structor (wild-type lineage)	18	27	94.5	0	0	0.81509121348126	Ferrières-les-Verreries	N 43.862793° E 3.802303°	2023-04-02	Y. Juvé	Nest under a big rock, thermophilic riparian vegetation close to a riverbank
MI5m1	M. structor	M. structor (clonal lineage)	4	1	108	0	1	0.88563829185	Millas	N 42.6993958° E 2.6975013°	2022-03-25	Y. Juvé	Roadside nest close to scrubland
MTN1m2	M. structor	M. structor (clonal lineage)	5	2	106	0	1	0.894946802425	Estagel	N 42.7619592° E 2.6995636°	2022-03-23	Y. Juvé	Scrubland, nest next to a vineyard and kermes oak groove
MTN1m4	M. structor	M. structor (clonal lineage)	5	4	108	0	1	0.8776595685	Estagel	N 42.7619592° E 2.6995636°	2022-03-23	Y. Juvé	Scrubland, nest next to a vineyard and kermes oak groove
CST1m1	M. structor	M. structor (clonal lineage)	6	9	106	0	1	0.904255313	Castelnou	N 42.6282066° E 2.7143107°	2022-03-25	Y. Juvé	Scrubland, nest under a rock next to a dirt road
CST3m1	M. structor	M. structor (clonal lineage)	8	10	108	0	1	0.91223403635	Castelnou	N 42.6132530° E 2.6992581°	2022-03-25	Y. Juvé	Scrubland without trees, nest under a rock
THU1m1	M. structor	M. structor (clonal lineage)	9	6	106	0	1	0.88563829185	Thuir	N 42.6590083° E 2.7157909°	2022-03-25	Y. Juvé	Under plane trees, next to orchards and a rainwater drainage gutter
CST2m3	M. structor	M. structor (clonal lineage)	4	3	110	0	1	0.88031914295	Castelnou	N 42.6307321° E 2.7176008°	2022-03-25	Y. Juvé	Scrubland, nest under a rock
MTN1m12	M. structor	M. structor (clonal lineage)	6	4	105	0	1	0.88031914295	Estagel	N 42.7619592° E 2.6995636°	2022-03-23	Y. Juvé	Scrubland, nest next to a vineyard and kermes oak groove
MTN1m15	M. structor	M. structor (clonal lineage)	5	0	110.5	0	1	0.948138297625	Estagel	N 42.7619592° E 2.6995636°	2022-03-23	Y. Juvé	Scrubland, nest next to a vineyard and kermes oak groove

## Sheet: Details morpho measures
MsctmSetD	Pilosity density of mesoscutum	From above, number of long and erect setae (hairs) in a relative straight line crossing mesoscutum from the most anterior part to scutoscutellar sulcus. As median mesoscutal line often lacks setae insertions, this measure is made on submedial parts of mesoscutum.
Ster1Set	Pilosity density of anterior half of first gastral sternite	From profile, number of long and erect setae (hairs) of first gastral sternite.
Pang	Petiole angle	The apical angle of petiole is measured between intersection lines originating from the most antero-dorsal insertion point with propodeum and most postero-dorsal insertion point with post-petiole. Both lines tangent to highest point of petiole face along which they run.
µRetAnepi	Micro-reticulation	Qualitative measure of anepisternum micro-reticulation. Values of 1 given when whole surface of structure is deeply micro-reticulated, giving a matt appearance of the cuticle. Values of 0 given whenever anepisternum is superficially and not entirely micro-reticulated, especially at its center, giving a shiny appearance of the cuticle.
PterStig	Pterostigma color	Qualitative measure of pterostigma appearance. Values of 1 given when pterostigma is nucleated, contrasting with a lighter peripheral banding. Values of 0 given when pterostigma is mainly homogeneous in color and without two different and contrasting tones.
